# Supplementary material for: Comparative Proteomics Reveals Cold Acclimation Machinery Through Enhanced Carbohydrate and Amino Acid Metabolism in Wucai (Brassica Campestris L.)
Source: Plants (Basel). 2019 Nov 6;8(11):474. doi: 10.3390/plants8110474 (PMC6918420; doi:10.3390/plants8110474)
Supplement: Supplementary file 1 [file plants-08-00474-s001.zip]

Archive with 1 entries (1 files):
- plants-609531-supplementary.xlsx
