# Supplementary material for: Comparative Proteomics Reveals Cold Acclimation Machinery Through Enhanced Carbohydrate and Amino Acid Metabolism in Wucai (Brassica Campestris L.)
Source: Plants (Basel). 2019 Nov 6;8(11):474. doi: 10.3390/plants8110474 (PMC6918420; doi:10.3390/plants8110474)
Supplement: Supplementary file 1 [file plants-08-00474-s001.zip › plants-609531-supplementary.xlsx]

## Sheet: Sheet1
Classification of Differentially expressed proteins in Compare to control.
Accession /ID	Uniprot	Gene Name	Protein Name	Mr(kD)	Fold Change	GO-biological process	GO-cellular component	GO-molecular function
Carbohydrate metabolism
A0A075M4Y2	O03042	rbcL	Rubilose bisphosphate carboxylase large chain	51.5	1.72	GO:0044249,cellular biosynthetic process|GO:0015977,carbon fixation|GO:0015979,photosynthesis|GO:0044699,single-organism process|GO:1901576,organic substance biosynthetic process|GO:0044710,single-organism metabolic process|GO:0044711,single-organism biosynthetic process|GO:0019685,photosynthesis, dark reaction|GO:0071704,organic substance metabolic process|GO:0019253,reductive pentose-phosphate …	GO:0005737,cytoplasm|GO:0009536,plastid|GO:0043231,intracellular membrane-bounded organelle|GO:0044464,cell part|GO:0044444,cytoplasmic part|GO:0005623,cell|GO:0005622,intracellular|GO:0043229,intracellular organelle|GO:0044424,intracellular part|GO:0043227,membrane-bounded organelle|GO:0043226,organelle|GO:0009507,chloroplast|GO:0022626,cytosolic ribosome|GO:0055035,plastid thylakoid membrane|GO…	GO:0043169,cation binding|GO:0004497,monooxygenase activity|GO:0016984,ribulose-bisphosphate carboxylase activity|GO:0016829,lyase activity|GO:0000287,magnesium ion binding|GO:0016830,carbon-carbon lyase activity|GO:0016831,carboxy-lyase activity|GO:0043167,ion binding|GO:0003824,catalytic activity|GO:0005488,binding|GO:0046872,metal ion binding|GO:0016491,oxidoreductase activity
A0A078FUA8	P49040	SUS1	Sucrose synthase	92.2	1.26	GO:0044238,primary metabolic process|GO:0019222,regulation of metabolic process|GO:0007165,signal transduction|GO:0072708,response to sorbitol|GO:0051716,cellular response to stimulus|GO:0010310,regulation of hydrogen peroxide metabolic process|GO:0009751,response to salicylic acid|GO:0043207,response to external biotic stimulus|GO:0006664,glycolipid metabolic process|GO:0042221,response to chemi…	GO:0005737,cytoplasm|GO:0005829,cytosol|GO:0044464,cell part|GO:0005623,cell|GO:0005622,intracellular|GO:0055044,symplast|GO:0044444,cytoplasmic part|GO:0009506,plasmodesma|GO:0005911,cell-cell junction|GO:0044424,intracellular part|GO:0030054,cell junction	GO:0016157,sucrose synthase activity|GO:0035251,UDP-glucosyltransferase activity|GO:0046527,glucosyltransferase activity|GO:0003824,catalytic activity|GO:0016740,transferase activity|GO:0016757,transferase activity, transferring glycosyl groups|GO:0016758,transferase activity, transferring hexosyl groups|GO:0008194,UDP-glycosyltransferase activity
M4E3Y2	P42737	BCA2	Carbonic anhydrase	28.3	1.26	GO:0015976,carbon utilization|GO:0008152,metabolic process|GO:0044699,single-organism process|GO:0009607,response to biotic stimulus|GO:0009605,response to external stimulus|GO:0043207,response to external biotic stimulus|GO:0050896,response to stimulus|GO:0009617,response to bacterium|GO:0006950,response to stress|GO:0006952,defense response|GO:0098542,defense response to other organism|GO:00427…	GO:0031975,envelope|GO:0043229,intracellular organelle|GO:0042170,plastid membrane|GO:0043227,membrane-bounded organelle|GO:0043226,organelle|GO:0005737,cytoplasm|GO:0009941,chloroplast envelope|GO:0009536,plastid|GO:0031090,organelle membrane|GO:0009532,plastid stroma|GO:0009570,chloroplast stroma|GO:0016020,membrane|GO:0044435,plastid part|GO:0044434,chloroplast part|GO:0031969,chloroplast memb…	GO:0043169,cation binding|GO:0046872,metal ion binding|GO:0046914,transition metal ion binding|GO:0016835,carbon-oxygen lyase activity|GO:0016836,hydro-lyase activity|GO:0043167,ion binding|GO:0003824,catalytic activity|GO:0008270,zinc ion binding|GO:0004089,carbonate dehydratase activity|GO:0016829,lyase activity|GO:0005488,binding
A0A0D3AHD8	Q8L940	PDX13	Uncharacterized protein	33.2	1.25	GO:0019222,regulation of metabolic process|GO:0010335,response to non-ionic osmotic stress|GO:0006778,porphyrin-containing compound metabolic process|GO:0044281,small molecule metabolic process|GO:0044283,small molecule biosynthetic process|GO:1901362,organic cyclic compound biosynthetic process|GO:1901360,organic cyclic compound metabolic process|GO:0044710,single-organism metabolic process|GO:0…	GO:0005737,cytoplasm|GO:0005829,cytosol|GO:0016020,membrane|GO:0044464,cell part|GO:0005623,cell|GO:0005622,intracellular|GO:0044444,cytoplasmic part|GO:0071944,cell periphery|GO:0012505,endomembrane system|GO:0005886,plasma membrane|GO:0044424,intracellular part	GO:0036381,pyridoxal 5'-phosphate synthase (glutamine hydrolysing) activity|GO:0016840,carbon-nitrogen lyase activity|GO:0016843,amine-lyase activity|GO:0016829,lyase activity|GO:0003824,catalytic activity|GO:0005488,binding|GO:0005515,protein binding|GO:0046983,protein dimerization activity|GO:0046982,protein heterodimerization activity|GO:0042802,identical protein binding|GO:0042803,protein hom…
A0A0D3B4E0	Q9SID0	At2g31390	Uncharacterized protein (Fragment)	39.5	1.24	GO:0019321,pentose metabolic process|GO:0016310,phosphorylation|GO:0006810,transport|GO:0044249,cellular biosynthetic process|GO:0009250,glucan biosynthetic process|GO:0034645,cellular macromolecule biosynthetic process|GO:0016051,carbohydrate biosynthetic process|GO:0044699,single-organism process|GO:1901576,organic substance biosynthetic process|GO:0044710,single-organism metabolic process|GO:0…	GO:0005737,cytoplasm|GO:0005794,Golgi apparatus|GO:0043231,intracellular membrane-bounded organelle|GO:0005829,cytosol|GO:0016020,membrane|GO:0044464,cell part|GO:0044444,cytoplasmic part|GO:0005623,cell|GO:0005622,intracellular|GO:0043229,intracellular organelle|GO:0071944,cell periphery|GO:0012505,endomembrane system|GO:0005886,plasma membrane|GO:0044424,intracellular part|GO:0043227,membrane-b…	GO:0019200,carbohydrate kinase activity|GO:0035639,purine ribonucleoside triphosphate binding|GO:0008865,fructokinase activity|GO:0004396,hexokinase activity|GO:0005488,binding|GO:0043167,ion binding|GO:1901363,heterocyclic compound binding|GO:0001883,purine nucleoside binding|GO:0001882,nucleoside binding|GO:0043168,anion binding|GO:0000166,nucleotide binding|GO:0016740,transferase activity|GO:1…
M4CTY4	Q9LZP9	CP12-2	Uncharacterized protein	14.1	1.26	GO:0080090,regulation of primary metabolic process|GO:0019222,regulation of metabolic process|GO:0051049,regulation of transport|GO:0034605,cellular response to heat|GO:0015977,carbon fixation|GO:0015979,photosynthesis|GO:0044710,single-organism metabolic process|GO:0044711,single-organism biosynthetic process|GO:0018198,peptidyl-cysteine modification|GO:0070417,cellular response to cold|GO:00181…	GO:0043234,protein complex|GO:0005737,cytoplasm|GO:0009536,plastid|GO:0032991,macromolecular complex|GO:0043231,intracellular membrane-bounded organelle|GO:0009532,plastid stroma|GO:0009570,chloroplast stroma|GO:0044464,cell part|GO:0044444,cytoplasmic part|GO:0005623,cell|GO:0005622,intracellular|GO:0044446,intracellular organelle part|GO:0043229,intracellular organelle|GO:0044435,plastid part|G…	GO:0043169,cation binding|GO:0016151,nickel cation binding|GO:0005507,copper ion binding|GO:0046914,transition metal ion binding|GO:0043167,ion binding|GO:0005488,binding|GO:0005515,protein binding|GO:0046872,metal ion binding|GO:0030674,protein binding, bridging|GO:0019899,enzyme binding|GO:0044877,macromolecular complex binding|GO:0032403,protein complex binding|GO:0060090,binding, bridging
Photosynthesis and energy metabolism
A0A078FIP9	Q9S7M0	LHCB3	Chlorophyll a-b binding protein	25.4	1.2	GO:0044267,cellular protein metabolic process|GO:0044260,cellular macromolecule metabolic process|GO:0044238,primary metabolic process|GO:0019538,protein metabolic process|GO:0044237,cellular metabolic process|GO:0019684,photosynthesis, light reaction|GO:0009987,cellular process|GO:0006464,cellular protein modification process|GO:0015979,photosynthesis|GO:0071704,organic substance metabolic proce…	GO:0055035,plastid thylakoid membrane|GO:0034357,photosynthetic membrane|GO:0031976,plastid thylakoid|GO:0043229,intracellular organelle|GO:0005622,intracellular|GO:0043227,membrane-bounded organelle|GO:0043226,organelle|GO:0031224,intrinsic component of membrane|GO:0009535,chloroplast thylakoid membrane|GO:0009534,chloroplast thylakoid|GO:0031984,organelle subcompartment|GO:0016021,integral comp…	GO:0043169,cation binding|GO:0016168,chlorophyll binding|GO:0046906,tetrapyrrole binding|GO:0097159,organic cyclic compound binding|GO:0005198,structural molecule activity|GO:0043167,ion binding|GO:0005488,binding|GO:0046872,metal ion binding|GO:1901363,heterocyclic compound binding|GO:0031409,pigment binding|GO:0019904,protein domain specific binding|GO:0005515,protein binding
A0A078FL44	Q9SY97	LHCA3	Chlorophyll a-b binding protein	29.1	1.2	GO:0009735,response to cytokinin|GO:0019752,carboxylic acid metabolic process|GO:0044249,cellular biosynthetic process|GO:0006807,nitrogen compound metabolic process|GO:0044281,small molecule metabolic process|GO:0044283,small molecule biosynthetic process|GO:1901576,organic substance biosynthetic process|GO:0009069,serine family amino acid metabolic process|GO:0015979,photosynthesis|GO:0044699,s…	GO:0055035,plastid thylakoid membrane|GO:0034357,photosynthetic membrane|GO:0031976,plastid thylakoid|GO:0043229,intracellular organelle|GO:0005622,intracellular|GO:0043227,membrane-bounded organelle|GO:0043226,organelle|GO:0031224,intrinsic component of membrane|GO:0009535,chloroplast thylakoid membrane|GO:0009534,chloroplast thylakoid|GO:0031984,organelle subcompartment|GO:0009532,plastid strom…	GO:0043169,cation binding|GO:0016168,chlorophyll binding|GO:0046906,tetrapyrrole binding|GO:0097159,organic cyclic compound binding|GO:0043167,ion binding|GO:0005488,binding|GO:0046872,metal ion binding|GO:1901363,heterocyclic compound binding|GO:0031409,pigment binding|GO:0019904,protein domain specific binding|GO:0005515,protein binding
A0A0D3BHT5	P27521	LHCA4	Chlorophyll a-b binding protein	27.8	1.28	GO:1901566,organonitrogen compound biosynthetic process|GO:0009628,response to abiotic stimulus|GO:0008152,metabolic process|GO:0050801,ion homeostasis|GO:0043412,macromolecule modification|GO:0019752,carboxylic acid metabolic process|GO:1901564,organonitrogen compound metabolic process|GO:0042592,homeostatic process|GO:0055080,cation homeostasis|GO:0006807,nitrogen compound metabolic process|GO:…	GO:0055035,plastid thylakoid membrane|GO:0034357,photosynthetic membrane|GO:0031976,plastid thylakoid|GO:0031975,envelope|GO:0043229,intracellular organelle|GO:0009579,thylakoid|GO:0043227,membrane-bounded organelle|GO:0043226,organelle|GO:0031224,intrinsic component of membrane|GO:0009535,chloroplast thylakoid membrane|GO:0009534,chloroplast thylakoid|GO:0031984,organelle subcompartment|GO:00095…	GO:0043169,cation binding|GO:0016168,chlorophyll binding|GO:0046906,tetrapyrrole binding|GO:0097159,organic cyclic compound binding|GO:0043167,ion binding|GO:0005488,binding|GO:0046872,metal ion binding|GO:1901363,heterocyclic compound binding|GO:0031409,pigment binding|GO:0019904,protein domain specific binding|GO:0005515,protein binding
A0A0D3DUU9	Q9SYW8	LHCA2	Chlorophyll a-b binding protein	27.7	1.33	GO:0044267,cellular protein metabolic process|GO:0044260,cellular macromolecule metabolic process|GO:0044238,primary metabolic process|GO:0019538,protein metabolic process|GO:0044237,cellular metabolic process|GO:0019684,photosynthesis, light reaction|GO:0009987,cellular process|GO:0006464,cellular protein modification process|GO:0015979,photosynthesis|GO:0071704,organic substance metabolic proce…	GO:0055035,plastid thylakoid membrane|GO:0034357,photosynthetic membrane|GO:0031976,plastid thylakoid|GO:0043229,intracellular organelle|GO:0005622,intracellular|GO:0043227,membrane-bounded organelle|GO:0043226,organelle|GO:0031224,intrinsic component of membrane|GO:0009535,chloroplast thylakoid membrane|GO:0009534,chloroplast thylakoid|GO:0031984,organelle subcompartment|GO:0016021,integral comp…	GO:0043169,cation binding|GO:0016168,chlorophyll binding|GO:0046906,tetrapyrrole binding|GO:0097159,organic cyclic compound binding|GO:0043167,ion binding|GO:0005488,binding|GO:0046872,metal ion binding|GO:1901363,heterocyclic compound binding|GO:0031409,pigment binding|GO:0019904,protein domain specific binding|GO:0005515,protein binding
A0A0D3E8X5	Q9XF89	LHCB5	Chlorophyll a-b binding protein	30.2	1.24	GO:0051049,regulation of transport|GO:0044281,small molecule metabolic process|GO:0044283,small molecule biosynthetic process|GO:0015979,photosynthesis|GO:1901360,organic cyclic compound metabolic process|GO:0044710,single-organism metabolic process|GO:0044711,single-organism biosynthetic process|GO:0010033,response to organic substance|GO:0006364,rRNA processing|GO:0034470,ncRNA processing|GO:00…	GO:0055035,plastid thylakoid membrane|GO:0034357,photosynthetic membrane|GO:0031976,plastid thylakoid|GO:0043229,intracellular organelle|GO:0009517,PSII associated light-harvesting complex II|GO:0030076,light-harvesting complex|GO:0005622,intracellular|GO:0043227,membrane-bounded organelle|GO:0043226,organelle|GO:0031224,intrinsic component of membrane|GO:0009535,chloroplast thylakoid membrane|GO…	GO:0043169,cation binding|GO:0016168,chlorophyll binding|GO:0046906,tetrapyrrole binding|GO:0097159,organic cyclic compound binding|GO:0043167,ion binding|GO:0005488,binding|GO:0046872,metal ion binding|GO:1901363,heterocyclic compound binding|GO:0031409,pigment binding|GO:0019904,protein domain specific binding|GO:0005515,protein binding
A0A249RPW2	P09468	atpE	ATP synthase epsilon chain	14.6	1.24	GO:0009167,purine ribonucleoside monophosphate metabolic process|GO:0009165,nucleotide biosynthetic process|GO:0009163,nucleoside biosynthetic process|GO:0009161,ribonucleoside monophosphate metabolic process|GO:1901362,organic cyclic compound biosynthetic process|GO:0042451,purine nucleoside biosynthetic process|GO:0009168,purine ribonucleoside monophosphate biosynthetic process|GO:0044710,singl…	GO:0055035,plastid thylakoid membrane|GO:0034357,photosynthetic membrane|GO:0031976,plastid thylakoid|GO:0043229,intracellular organelle|GO:0009579,thylakoid|GO:0043227,membrane-bounded organelle|GO:0043226,organelle|GO:0009535,chloroplast thylakoid membrane|GO:0009534,chloroplast thylakoid|GO:0031984,organelle subcompartment|GO:0016020,membrane|GO:0044436,thylakoid part|GO:0044435,plastid part|G…	GO:0035639,purine ribonucleoside triphosphate binding|GO:0036442,hydrogen-exporting ATPase activity|GO:0005488,binding|GO:0016887,ATPase activity|GO:0043167,ion binding|GO:1901363,heterocyclic compound binding|GO:0032550,purine ribonucleoside binding|GO:0001882,nucleoside binding|GO:0043168,anion binding|GO:0042625,ATPase coupled ion transmembrane transporter activity|GO:0042626,ATPase activity, …
A0A078EBJ0	P16127	CHLI1	Mg-protoporphyrin IX chelatase	46	0.8	GO:0006778,porphyrin-containing compound metabolic process|GO:0006779,porphyrin-containing compound biosynthetic process|GO:0044281,small molecule metabolic process|GO:0044283,small molecule biosynthetic process|GO:1901362,organic cyclic compound biosynthetic process|GO:0015979,photosynthesis|GO:0071840,cellular component organization or biogenesis|GO:0044710,single-organism metabolic process|GO:…	GO:0010007,magnesium chelatase complex|GO:0043229,intracellular organelle|GO:0071944,cell periphery|GO:0043227,membrane-bounded organelle|GO:0043226,organelle|GO:0005737,cytoplasm|GO:0009536,plastid|GO:0009532,plastid stroma|GO:0005618,cell wall|GO:0009570,chloroplast stroma|GO:0044435,plastid part|GO:0044434,chloroplast part|GO:1902494,catalytic complex|GO:0030312,external encapsulating structur…	GO:0016887,ATPase activity|GO:0035639,purine ribonucleoside triphosphate binding|GO:0005488,binding|GO:0051002,ligase activity, forming nitrogen-metal bonds|GO:0051003,ligase activity, forming nitrogen-metal bonds, forming coordination complexes|GO:0043167,ion binding|GO:1901363,heterocyclic compound binding|GO:0001883,purine nucleoside binding|GO:0001882,nucleoside binding|GO:0043168,anion bindi…
A0A078GUT8	P21218	PORB	NADPH-protochlorophyllide oxidoreductase	42.9	0.78	GO:0009723,response to ethylene|GO:0080090,regulation of primary metabolic process|GO:0019222,regulation of metabolic process|GO:0006778,porphyrin-containing compound metabolic process|GO:0006779,porphyrin-containing compound biosynthetic process|GO:0044281,small molecule metabolic process|GO:0044283,small molecule biosynthetic process|GO:1901362,organic cyclic compound biosynthetic process|GO:00…	GO:0055035,plastid thylakoid membrane|GO:0034357,photosynthetic membrane|GO:0031976,plastid thylakoid|GO:0019867,outer membrane|GO:0043229,intracellular organelle|GO:0042170,plastid membrane|GO:0009579,thylakoid|GO:0043227,membrane-bounded organelle|GO:0043226,organelle|GO:0009535,chloroplast thylakoid membrane|GO:0009534,chloroplast thylakoid|GO:0031984,organelle subcompartment|GO:0031090,organe…	GO:0016628,oxidoreductase activity, acting on the CH-CH group of donors, NAD or NADP as acceptor|GO:0016627,oxidoreductase activity, acting on the CH-CH group of donors|GO:0016630,protochlorophyllide reductase activity|GO:0003824,catalytic activity|GO:0005488,binding|GO:0005515,protein binding|GO:0016491,oxidoreductase activity|GO:0019904,protein domain specific binding
M4F7V3	P23321	PSBO1	Uncharacterized protein	35.1	1.38	GO:0009595,detection of biotic stimulus|GO:0008104,protein localization|GO:0019220,regulation of phosphate metabolic process|GO:0080090,regulation of primary metabolic process|GO:0019222,regulation of metabolic process|GO:0006470,protein dephosphorylation|GO:0048585,negative regulation of response to stimulus|GO:0043412,macromolecule modification|GO:0048583,regulation of response to stimulus|GO:0…	GO:0031978,plastid thylakoid lumen|GO:0055035,plastid thylakoid membrane|GO:0034357,photosynthetic membrane|GO:0031976,plastid thylakoid|GO:0031977,thylakoid lumen|GO:0019898,extrinsic component of membrane|GO:0048046,apoplast|GO:0043229,intracellular organelle|GO:0005622,intracellular|GO:0009654,photosystem II oxygen evolving complex|GO:0043226,organelle|GO:0031224,intrinsic component of membran…	GO:0005488,binding|GO:0043169,cation binding|GO:0005509,calcium ion binding|GO:0005515,protein binding|GO:0003727,single-stranded RNA binding|GO:0097159,organic cyclic compound binding|GO:0010242,oxygen evolving activity|GO:0043167,ion binding|GO:0008266,poly(U) RNA binding|GO:0003824,catalytic activity|GO:0003723,RNA binding|GO:0003676,nucleic acid binding|GO:0008187,poly-pyrimidine tract bindin…
A0A078IFG6	Q9SSS9	ATPD	BnaA09g23090D protein	25.5	1.29	GO:0009595,detection of biotic stimulus|GO:0008104,protein localization|GO:0033013,tetrapyrrole metabolic process|GO:0019222,regulation of metabolic process|GO:0048585,negative regulation of response to stimulus|GO:0043412,macromolecule modification|GO:0048583,regulation of response to stimulus|GO:0006778,porphyrin-containing compound metabolic process|GO:0006779,porphyrin-containing compound bio…	GO:0055035,plastid thylakoid membrane|GO:0034357,photosynthetic membrane|GO:0031976,plastid thylakoid|GO:0031975,envelope|GO:0043229,intracellular organelle|GO:0009579,thylakoid|GO:0043227,membrane-bounded organelle|GO:0043226,organelle|GO:0009535,chloroplast thylakoid membrane|GO:0009534,chloroplast thylakoid|GO:0031984,organelle subcompartment|GO:0009532,plastid stroma|GO:0009570,chloroplast st…	GO:0016887,ATPase activity|GO:0042625,ATPase coupled ion transmembrane transporter activity|GO:0042626,ATPase activity, coupled to transmembrane movement of substances|GO:0016820,hydrolase activity, acting on acid anhydrides, catalyzing transmembrane movement of substances|GO:0046933,proton-transporting ATP synthase activity, rotational mechanism|GO:0015077,monovalent inorganic cation transmembra…
A0A0D3C6M5	Q8LCA1	CURT1B	Uncharacterized protein	18.2	1.28	GO:0019220,regulation of phosphate metabolic process|GO:0080090,regulation of primary metabolic process|GO:0019222,regulation of metabolic process|GO:0006470,protein dephosphorylation|GO:0061024,membrane organization|GO:0044281,small molecule metabolic process|GO:0015979,photosynthesis|GO:1901360,organic cyclic compound metabolic process|GO:0044710,single-organism metabolic process|GO:0006732,coe…	GO:0055035,plastid thylakoid membrane|GO:0034357,photosynthetic membrane|GO:0031976,plastid thylakoid|GO:0031975,envelope|GO:0043229,intracellular organelle|GO:0043228,non-membrane-bounded organelle|GO:0042646,plastid nucleoid|GO:0000229,cytoplasmic chromosome|GO:0043227,membrane-bounded organelle|GO:0043226,organelle|GO:0031224,intrinsic component of membrane|GO:0009535,chloroplast thylakoid mem…	GO:0097159,organic cyclic compound binding|GO:0005488,binding|GO:0003676,nucleic acid binding|GO:0003677,DNA binding|GO:1901363,heterocyclic compound binding|GO:0019904,protein domain specific binding|GO:0005515,protein binding
Oxidative defense
A0A078F9B8	P21276	FSD1	Superoxide dismutase	24.3	1.33	GO:0010038,response to metal ion|GO:0000305,response to oxygen radical|GO:0009314,response to radiation|GO:1990267,response to transition metal nanoparticle|GO:0000303,response to superoxide|GO:0000302,response to reactive oxygen species|GO:0009416,response to light stimulus|GO:0006801,superoxide metabolic process|GO:0070887,cellular response to chemical stimulus|GO:0044699,single-organism proces…	GO:0031975,envelope|GO:0043229,intracellular organelle|GO:0071944,cell periphery|GO:0042170,plastid membrane|GO:0043227,membrane-bounded organelle|GO:0043226,organelle|GO:0009579,thylakoid|GO:0009941,chloroplast envelope|GO:0009536,plastid|GO:0031090,organelle membrane|GO:0009532,plastid stroma|GO:0009570,chloroplast stroma|GO:0016020,membrane|GO:0005739,mitochondrion|GO:0044435,plastid part|GO:0…	GO:0016721,oxidoreductase activity, acting on superoxide radicals as acceptor|GO:0046872,metal ion binding|GO:0046914,transition metal ion binding|GO:0043169,cation binding|GO:0016209,antioxidant activity|GO:0043167,ion binding|GO:0003824,catalytic activity|GO:0005488,binding|GO:0005515,protein binding|GO:0004784,superoxide dismutase activity|GO:0005507,copper ion binding|GO:0016491,oxidoreductas…
M4F001	O78310	CSD2	Superoxide dismutase [Cu-Zn]	21.4	0.7	GO:0019222,regulation of metabolic process|GO:0044712,single-organism catabolic process|GO:0044710,single-organism metabolic process|GO:0010605,negative regulation of macromolecule metabolic process|GO:0010608,posttranscriptional regulation of gene expression|GO:0040029,regulation of gene expression, epigenetic|GO:0009642,response to light intensity|GO:0016458,gene silencing|GO:0048519,negative r…	GO:0048046,apoplast|GO:0043229,intracellular organelle|GO:0043227,membrane-bounded organelle|GO:0043226,organelle|GO:0009579,thylakoid|GO:0044446,intracellular organelle part|GO:0009536,plastid|GO:0009532,plastid stroma|GO:0009570,chloroplast stroma|GO:0044435,plastid part|GO:0044434,chloroplast part|GO:0005737,cytoplasm|GO:0009507,chloroplast|GO:0043231,intracellular membrane-bounded organelle|G…	GO:0005488,binding|GO:0016721,oxidoreductase activity, acting on superoxide radicals as acceptor|GO:0046872,metal ion binding|GO:0046914,transition metal ion binding|GO:0043169,cation binding|GO:0016209,antioxidant activity|GO:0043167,ion binding|GO:0003824,catalytic activity|GO:0008270,zinc ion binding|GO:0004784,superoxide dismutase activity|GO:0005507,copper ion binding|GO:0016491,oxidoreducta…
U3RED6	P24704	CSD1	Superoxide dismutase [Cu-Zn]	15.2	0.78	GO:0009628,response to abiotic stimulus|GO:0019222,regulation of metabolic process|GO:0009167,purine ribonucleoside monophosphate metabolic process|GO:0044281,small molecule metabolic process|GO:0009161,ribonucleoside monophosphate metabolic process|GO:0071482,cellular response to light stimulus|GO:1901360,organic cyclic compound metabolic process|GO:0044712,single-organism catabolic process|GO:0…	GO:0005737,cytoplasm|GO:0043231,intracellular membrane-bounded organelle|GO:0005829,cytosol|GO:0044464,cell part|GO:0044444,cytoplasmic part|GO:0005623,cell|GO:0043226,organelle|GO:0043229,intracellular organelle|GO:0044424,intracellular part|GO:0005622,intracellular|GO:0043227,membrane-bounded organelle|GO:0005634,nucleus|GO:0044421,extracellular region part|GO:0005576,extracellular region|GO:00…	GO:0005488,binding|GO:0016721,oxidoreductase activity, acting on superoxide radicals as acceptor|GO:0046872,metal ion binding|GO:0046914,transition metal ion binding|GO:0043169,cation binding|GO:0016209,antioxidant activity|GO:0043167,ion binding|GO:0003824,catalytic activity|GO:0008270,zinc ion binding|GO:0005515,protein binding|GO:0004784,superoxide dismutase activity|GO:0005507,copper ion bind…
A0A078H221	Q9XIF8	GSTU16	BnaC09g15080D protein	26.2	1.27	GO:0044712,single-organism catabolic process|GO:0010583,response to cyclopentenone|GO:0044710,single-organism metabolic process|GO:0009987,cellular process|GO:0008152,metabolic process|GO:0050896,response to stimulus|GO:0019748,secondary metabolic process|GO:0009636,response to toxic substance|GO:0044237,cellular metabolic process|GO:0044248,cellular catabolic process|GO:0014070,response to organ…	GO:0005737,cytoplasm|GO:0005829,cytosol|GO:0044464,cell part|GO:0005623,cell|GO:0005622,intracellular|GO:0044444,cytoplasmic part|GO:0044424,intracellular part	GO:0016765,transferase activity, transferring alkyl or aryl (other than methyl) groups|GO:0016740,transferase activity|GO:0004364,glutathione transferase activity|GO:0003824,catalytic activity
M4DFF4	Q39161	NIR1	Uncharacterized protein	65.8	1.3	GO:0010035,response to inorganic substance|GO:0015706,nitrate transport|GO:0019752,carboxylic acid metabolic process|GO:2001057,reactive nitrogen species metabolic process|GO:0044249,cellular biosynthetic process|GO:0006820,anion transport|GO:0006807,nitrogen compound metabolic process|GO:0044281,small molecule metabolic process|GO:0071941,nitrogen cycle metabolic process|GO:0044283,small molecul…	GO:0048046,apoplast|GO:0043229,intracellular organelle|GO:0043227,membrane-bounded organelle|GO:0043226,organelle|GO:0005737,cytoplasm|GO:0009536,plastid|GO:0009532,plastid stroma|GO:0009570,chloroplast stroma|GO:0016020,membrane|GO:0005739,mitochondrion|GO:0044435,plastid part|GO:0044434,chloroplast part|GO:0009507,chloroplast|GO:0043231,intracellular membrane-bounded organelle|GO:0005829,cytoso…	GO:0005488,binding|GO:0020037,heme binding|GO:0051539,4 iron, 4 sulfur cluster binding|GO:0048307,ferredoxin-nitrite reductase activity|GO:0098809,nitrite reductase activity|GO:0046906,tetrapyrrole binding|GO:0097159,organic cyclic compound binding|GO:0051536,iron-sulfur cluster binding|GO:0043169,cation binding|GO:0043167,ion binding|GO:0016661,oxidoreductase activity, acting on other nitrogenou…
A0A078GHM5	P92981	APR2	BnaA03g59800D protein	53.8	1.29	GO:0019752,carboxylic acid metabolic process|GO:0042592,homeostatic process|GO:0044249,cellular biosynthetic process|GO:0006807,nitrogen compound metabolic process|GO:0044281,small molecule metabolic process|GO:0044283,small molecule biosynthetic process|GO:0009069,serine family amino acid metabolic process|GO:0000103,sulfate assimilation|GO:0050789,regulation of biological process|GO:0044699,sin…	GO:0031976,plastid thylakoid|GO:0043229,intracellular organelle|GO:0043227,membrane-bounded organelle|GO:0043226,organelle|GO:0009579,thylakoid|GO:0009534,chloroplast thylakoid|GO:0031984,organelle subcompartment|GO:0009532,plastid stroma|GO:0009570,chloroplast stroma|GO:0044435,plastid part|GO:0044434,chloroplast part|GO:0005737,cytoplasm|GO:0009536,plastid|GO:0009507,chloroplast|GO:0043231,intr…	GO:0033741,adenylyl-sulfate reductase (glutathione) activity|GO:0009973,adenylyl-sulfate reductase activity|GO:0003824,catalytic activity|GO:0016671,oxidoreductase activity, acting on a sulfur group of donors, disulfide as acceptor|GO:0016667,oxidoreductase activity, acting on a sulfur group of donors|GO:0004604,phosphoadenylyl-sulfate reductase (thioredoxin) activity|GO:0016491,oxidoreductase ac…
Amino acid metabolism
A0A0D3EGW2	Q9LEY1	SCPL35	Carboxypeptidase	58.8	1.36	GO:0044238,primary metabolic process|GO:0019538,protein metabolic process|GO:0043170,macromolecule metabolic process|GO:0071704,organic substance metabolic process|GO:0008152,metabolic process|GO:0006508,proteolysis|GO:0044248,cellular catabolic process|GO:0006807,nitrogen compound metabolic process|GO:0044267,cellular protein metabolic process|GO:1901575,organic substance catabolic process|GO:00…	GO:0005576,extracellular region	GO:0016787,hydrolase activity|GO:0017171,serine hydrolase activity|GO:0003824,catalytic activity|GO:0004180,carboxypeptidase activity|GO:0004185,serine-type carboxypeptidase activity|GO:0008238,exopeptidase activity|GO:0070011,peptidase activity, acting on L-amino acid peptides|GO:0070008,serine-type exopeptidase activity|GO:0008233,peptidase activity|GO:0008236,serine-type peptidase activity
A0A078G6B4	P54887	P5CSA	Delta-1-pyrroline-5-carboxylate synthase	77.7	1.31	GO:0022622,root system development|GO:0044707,single-multicellular organism process|GO:0006972,hyperosmotic response|GO:0006950,response to stress|GO:0016310,phosphorylation|GO:0044283,small molecule biosynthetic process|GO:0019752,carboxylic acid metabolic process|GO:0044249,cellular biosynthetic process|GO:0006807,nitrogen compound metabolic process|GO:0044281,small molecule metabolic process|G…	GO:0005737,cytoplasm|GO:0009536,plastid|GO:0043231,intracellular membrane-bounded organelle|GO:0016020,membrane|GO:0044464,cell part|GO:0044444,cytoplasmic part|GO:0005623,cell|GO:0005622,intracellular|GO:0043229,intracellular organelle|GO:0044424,intracellular part|GO:0043227,membrane-bounded organelle|GO:0043226,organelle|GO:0009507,chloroplast	GO:0019202,amino acid kinase activity|GO:0035639,purine ribonucleoside triphosphate binding|GO:0005488,binding|GO:0043167,ion binding|GO:1901363,heterocyclic compound binding|GO:0001883,purine nucleoside binding|GO:0001882,nucleoside binding|GO:0043168,anion binding|GO:0004349,glutamate 5-kinase activity|GO:0016620,oxidoreductase activity, acting on the aldehyde or oxo group of donors, NAD or NAD…
A0A078H219	Q56Y11	At5g58770	Alkyl transferase	35	1.58	GO:0006732,coenzyme metabolic process|GO:0006733,oxidoreduction coenzyme metabolic process|GO:0044249,cellular biosynthetic process|GO:0009108,coenzyme biosynthetic process|GO:0044281,small molecule metabolic process|GO:0034645,cellular macromolecule biosynthetic process|GO:0044283,small molecule biosynthetic process|GO:0009100,glycoprotein metabolic process|GO:0009101,glycoprotein biosynthetic p…	GO:0005737,cytoplasm|GO:0009536,plastid|GO:0043231,intracellular membrane-bounded organelle|GO:0044464,cell part|GO:0044444,cytoplasmic part|GO:0005623,cell|GO:0005622,intracellular|GO:0043229,intracellular organelle|GO:0044424,intracellular part|GO:0043227,membrane-bounded organelle|GO:0043226,organelle|GO:0009507,chloroplast|GO:0005829,cytosol	GO:0016765,transferase activity, transferring alkyl or aryl (other than methyl) groups|GO:0016740,transferase activity|GO:0003824,catalytic activity|GO:0004659,prenyltransferase activity|GO:0002094,polyprenyltransferase activity
A0A078G6Q7	Q9FV52	MAP1B	Methionine aminopeptidase	40.4	0.8	GO:0044282,small molecule catabolic process|GO:0019752,carboxylic acid metabolic process|GO:0044248,cellular catabolic process|GO:0044281,small molecule metabolic process|GO:0031365,N-terminal protein amino acid modification|GO:0009438,methylglyoxal metabolic process|GO:0044699,single-organism process|GO:0044712,single-organism catabolic process|GO:0044267,cellular protein metabolic process|GO:00…	GO:0005737,cytoplasm|GO:0009536,plastid|GO:0043231,intracellular membrane-bounded organelle|GO:0044464,cell part|GO:0044444,cytoplasmic part|GO:0005739,mitochondrion|GO:0005622,intracellular|GO:0043229,intracellular organelle|GO:0005623,cell|GO:0044424,intracellular part|GO:0043227,membrane-bounded organelle|GO:0043226,organelle|GO:0009507,chloroplast	GO:0004177,aminopeptidase activity|GO:0016787,hydrolase activity|GO:0003824,catalytic activity|GO:0043169,cation binding|GO:0043167,ion binding|GO:0008238,exopeptidase activity|GO:0070011,peptidase activity, acting on L-amino acid peptides|GO:0005488,binding|GO:0070006,metalloaminopeptidase activity|GO:0008233,peptidase activity|GO:0046872,metal ion binding|GO:0008235,metalloexopeptidase activity…
Metabolism related proteins
A0A078IVA9	Q9C6W4	BGAL15	Beta-galactosidase	114	1.21	GO:0044238,primary metabolic process|GO:0005975,carbohydrate metabolic process|GO:0008152,metabolic process|GO:0071704,organic substance metabolic process	GO:0048046,apoplast|GO:0005576,extracellular region|GO:0005737,cytoplasm|GO:0043231,intracellular membrane-bounded organelle|GO:0005773,vacuole|GO:0044464,cell part|GO:0043229,intracellular organelle|GO:0005623,cell|GO:0030312,external encapsulating structure|GO:0005618,cell wall|GO:0044444,cytoplasmic part|GO:0071944,cell periphery|GO:0044424,intracellular part|GO:0005622,intracellular|GO:004322…	GO:0016787,hydrolase activity|GO:0015925,galactosidase activity|GO:0016798,hydrolase activity, acting on glycosyl bonds|GO:0030246,carbohydrate binding|GO:0003824,catalytic activity|GO:0004565,beta-galactosidase activity|GO:0005488,binding|GO:0004553,hydrolase activity, hydrolyzing O-glycosyl compounds
A0A076VFD2	P56805	rps15	30S ribosomal protein S15	10.6	0.8	GO:0044249,cellular biosynthetic process|GO:0034641,cellular nitrogen compound metabolic process|GO:0006807,nitrogen compound metabolic process|GO:0034645,cellular macromolecule biosynthetic process|GO:1901576,organic substance biosynthetic process|GO:0044267,cellular protein metabolic process|GO:0044260,cellular macromolecule metabolic process|GO:0043043,peptide biosynthetic process|GO:0071704,o…	GO:0005737,cytoplasm|GO:0009536,plastid|GO:0032991,macromolecular complex|GO:0005840,ribosome|GO:0043232,intracellular non-membrane-bounded organelle|GO:0044464,cell part|GO:0044444,cytoplasmic part|GO:0005623,cell|GO:0030529,intracellular ribonucleoprotein complex|GO:0043229,intracellular organelle|GO:0043228,non-membrane-bounded organelle|GO:0044424,intracellular part|GO:0009507,chloroplast|GO:…	GO:0003735,structural constituent of ribosome|GO:0005198,structural molecule activity
A0A249RRF1	P56806	rps16	30S ribosomal protein S16	10.2	0.75	GO:0044249,cellular biosynthetic process|GO:0034641,cellular nitrogen compound metabolic process|GO:0006807,nitrogen compound metabolic process|GO:0034645,cellular macromolecule biosynthetic process|GO:1901576,organic substance biosynthetic process|GO:0044267,cellular protein metabolic process|GO:0044260,cellular macromolecule metabolic process|GO:0043043,peptide biosynthetic process|GO:0071704,o…	GO:0005737,cytoplasm|GO:0009536,plastid|GO:0032991,macromolecular complex|GO:0005840,ribosome|GO:0043232,intracellular non-membrane-bounded organelle|GO:0044464,cell part|GO:0044444,cytoplasmic part|GO:0005623,cell|GO:0030529,intracellular ribonucleoprotein complex|GO:0043229,intracellular organelle|GO:0043228,non-membrane-bounded organelle|GO:0044424,intracellular part|GO:0009507,chloroplast|GO:…	GO:0003735,structural constituent of ribosome|GO:0005198,structural molecule activity
A0A249RSD1	P56799	rps4	30S ribosomal protein S4	23.2	0.82	GO:0044249,cellular biosynthetic process|GO:0034641,cellular nitrogen compound metabolic process|GO:0006807,nitrogen compound metabolic process|GO:0034645,cellular macromolecule biosynthetic process|GO:1901576,organic substance biosynthetic process|GO:0044267,cellular protein metabolic process|GO:0044260,cellular macromolecule metabolic process|GO:0043043,peptide biosynthetic process|GO:0071704,o…	GO:0015935,small ribosomal subunit|GO:0043229,intracellular organelle|GO:0043228,non-membrane-bounded organelle|GO:0043227,membrane-bounded organelle|GO:0043226,organelle|GO:0005737,cytoplasm|GO:0044446,intracellular organelle part|GO:0009536,plastid|GO:0030529,intracellular ribonucleoprotein complex|GO:0009507,chloroplast|GO:0044391,ribosomal subunit|GO:0005840,ribosome|GO:0032991,macromolecular…	GO:0097159,organic cyclic compound binding|GO:0019843,rRNA binding|GO:0003735,structural constituent of ribosome|GO:0003723,RNA binding|GO:0003676,nucleic acid binding|GO:0005198,structural molecule activity|GO:1901363,heterocyclic compound binding|GO:0005488,binding
A0A249RSR5	P56802	rps11	30S ribosomal protein S11	15	0.82	GO:0044249,cellular biosynthetic process|GO:0034641,cellular nitrogen compound metabolic process|GO:0006807,nitrogen compound metabolic process|GO:0034645,cellular macromolecule biosynthetic process|GO:1901576,organic substance biosynthetic process|GO:0044267,cellular protein metabolic process|GO:0044260,cellular macromolecule metabolic process|GO:0043043,peptide biosynthetic process|GO:0071704,o…	GO:0005737,cytoplasm|GO:0009536,plastid|GO:0032991,macromolecular complex|GO:0005840,ribosome|GO:0043232,intracellular non-membrane-bounded organelle|GO:0044464,cell part|GO:0044444,cytoplasmic part|GO:0005623,cell|GO:0030529,intracellular ribonucleoprotein complex|GO:0043229,intracellular organelle|GO:0043228,non-membrane-bounded organelle|GO:0044424,intracellular part|GO:0009507,chloroplast|GO:…	GO:0097159,organic cyclic compound binding|GO:0019843,rRNA binding|GO:0003735,structural constituent of ribosome|GO:0003723,RNA binding|GO:0003676,nucleic acid binding|GO:0005198,structural molecule activity|GO:1901363,heterocyclic compound binding|GO:0005488,binding|GO:0070181,small ribosomal subunit rRNA binding|GO:0048027,mRNA 5'-UTR binding|GO:0003729,mRNA binding
M4CA23	Q9M885	RPS7B	40S ribosomal protein S7	22.1	0.82	GO:0044249,cellular biosynthetic process|GO:0034641,cellular nitrogen compound metabolic process|GO:0006807,nitrogen compound metabolic process|GO:0034645,cellular macromolecule biosynthetic process|GO:1901576,organic substance biosynthetic process|GO:0044267,cellular protein metabolic process|GO:0044260,cellular macromolecule metabolic process|GO:0043043,peptide biosynthetic process|GO:0071704,o…	GO:0022626,cytosolic ribosome|GO:0022627,cytosolic small ribosomal subunit|GO:0043229,intracellular organelle|GO:0043228,non-membrane-bounded organelle|GO:0043227,membrane-bounded organelle|GO:0043226,organelle|GO:0015935,small ribosomal subunit|GO:0005737,cytoplasm|GO:0009536,plastid|GO:0016020,membrane|GO:0030529,intracellular ribonucleoprotein complex|GO:0009507,chloroplast|GO:0005794,Golgi ap…	GO:0003735,structural constituent of ribosome|GO:0005198,structural molecule activity|GO:0005488,binding|GO:0097159,organic cyclic compound binding|GO:0003723,RNA binding|GO:0003676,nucleic acid binding|GO:1901363,heterocyclic compound binding|GO:0003729,mRNA binding
A0A0D3B2I9	Q9FJE8	At5g59870	Histone H2A	19.6	0.83	GO:0044699,single-organism process|GO:0008283,cell proliferation|GO:0009892,negative regulation of metabolic process|GO:0080090,regulation of primary metabolic process|GO:0009890,negative regulation of biosynthetic process|GO:0031327,negative regulation of cellular biosynthetic process|GO:0031326,regulation of cellular biosynthetic process|GO:0031324,negative regulation of cellular metabolic proc…	GO:0031974,membrane-enclosed lumen|GO:0044815,DNA packaging complex|GO:0043229,intracellular organelle|GO:0043228,non-membrane-bounded organelle|GO:0000785,chromatin|GO:0000786,nucleosome|GO:0043227,membrane-bounded organelle|GO:0043226,organelle|GO:0030054,cell junction|GO:0031981,nuclear lumen|GO:0005730,nucleolus|GO:0055044,symplast|GO:0005634,nucleus|GO:0009506,plasmodesma|GO:0005694,chromoso…	GO:0003682,chromatin binding|GO:0005515,protein binding|GO:0097159,organic cyclic compound binding|GO:0044877,macromolecular complex binding|GO:0005488,binding|GO:0003676,nucleic acid binding|GO:0003677,DNA binding|GO:0046983,protein dimerization activity|GO:0046982,protein heterodimerization activity|GO:1901363,heterocyclic compound binding
A0A0D3DSU9	P59259	At1g07660	Histone H4	32.1	0.74	GO:0034728,nucleosome organization|GO:0071103,DNA conformation change|GO:0022607,cellular component assembly|GO:0009414,response to water deprivation|GO:0070271,protein complex biogenesis|GO:0043933,macromolecular complex subunit organization|GO:0009415,response to water|GO:0016043,cellular component organization|GO:0031497,chromatin assembly|GO:0034622,cellular macromolecular complex assembly|GO…	GO:0031974,membrane-enclosed lumen|GO:0044815,DNA packaging complex|GO:0043229,intracellular organelle|GO:0043228,non-membrane-bounded organelle|GO:0000785,chromatin|GO:0000786,nucleosome|GO:0005622,intracellular|GO:0043227,membrane-bounded organelle|GO:0043226,organelle|GO:0030054,cell junction|GO:0009579,thylakoid|GO:0009536,plastid|GO:0031090,organelle membrane|GO:0031981,nuclear lumen|GO:0005…	GO:0003676,nucleic acid binding|GO:0097159,organic cyclic compound binding|GO:0005488,binding|GO:0005515,protein binding|GO:0003677,DNA binding|GO:0046983,protein dimerization activity|GO:0046982,protein heterodimerization activity|GO:1901363,heterocyclic compound binding|GO:0042393,histone binding
A0A0D3DAW5	Q9SQI8	LTA2	Dihydrolipoamide acetyltransferase component of pyruvate dehydrogenase complex	49.6	0.83	GO:0009694,jasmonic acid metabolic process|GO:0009695,jasmonic acid biosynthetic process|GO:0044281,small molecule metabolic process|GO:0044282,small molecule catabolic process|GO:0009161,ribonucleoside monophosphate metabolic process|GO:1901362,organic cyclic compound biosynthetic process|GO:0071840,cellular component organization or biogenesis|GO:0044712,single-organism catabolic process|GO:004…	GO:0022626,cytosolic ribosome|GO:0031976,plastid thylakoid|GO:0031975,envelope|GO:0043229,intracellular organelle|GO:0043228,non-membrane-bounded organelle|GO:0043227,membrane-bounded organelle|GO:0043226,organelle|GO:0009579,thylakoid|GO:0009534,chloroplast thylakoid|GO:0031984,organelle subcompartment|GO:0009532,plastid stroma|GO:0009570,chloroplast stroma|GO:0016020,membrane|GO:0030529,intrace…	GO:0030523,dihydrolipoamide S-acyltransferase activity|GO:0003824,catalytic activity|GO:0016740,transferase activity|GO:0016417,S-acyltransferase activity|GO:0016407,acetyltransferase activity|GO:0016746,transferase activity, transferring acyl groups|GO:0016747,transferase activity, transferring acyl groups other than amino-acyl groups|GO:0004742,dihydrolipoyllysine-residue acetyltransferase acti…
A0A0D3DSD6	Q9XFS7	LTP5	Non-specific lipid-transfer protein	12.5	0.83	GO:0006631,fatty acid metabolic process|GO:0006869,lipid transport|GO:0019752,carboxylic acid metabolic process|GO:0044281,small molecule metabolic process|GO:0007275,multicellular organism development|GO:0044699,single-organism process|GO:0044710,single-organism metabolic process|GO:0042335,cuticle development|GO:0071704,organic substance metabolic process|GO:0006810,transport|GO:0071702,organic…	GO:0005618,cell wall|GO:0044464,cell part|GO:0005623,cell|GO:0030312,external encapsulating structure|GO:0055044,symplast|GO:0071944,cell periphery|GO:0009506,plasmodesma|GO:0005911,cell-cell junction|GO:0030054,cell junction|GO:0016020,membrane	GO:0008289,lipid binding|GO:0005488,binding|GO:0005319,lipid transporter activity|GO:0022892,substrate-specific transporter activity|GO:0005215,transporter activity
M4CA49	Q9SRQ1	CYP89A9	Uncharacterized protein	58	1.26	GO:0044710,single-organism metabolic process|GO:0044711,single-organism biosynthetic process|GO:0044550,secondary metabolite biosynthetic process|GO:0019748,secondary metabolic process|GO:0009058,biosynthetic process|GO:0055114,oxidation-reduction process|GO:0008152,metabolic process|GO:0044699,single-organism process	GO:0005783,endoplasmic reticulum|GO:0005789,endoplasmic reticulum membrane|GO:0042175,nuclear outer membrane-endoplasmic reticulum membrane network|GO:0043229,intracellular organelle|GO:0043227,membrane-bounded organelle|GO:0043226,organelle|GO:0031224,intrinsic component of membrane|GO:0005737,cytoplasm|GO:0031090,organelle membrane|GO:0016021,integral component of membrane|GO:0016020,membrane|G…	GO:0043169,cation binding|GO:0004497,monooxygenase activity|GO:0046914,transition metal ion binding|GO:0020037,heme binding|GO:0016709,oxidoreductase activity, acting on paired donors, with incorporation or reduction of molecular oxygen, NAD(P)H as one donor, and incorporation of one atom of oxygen|GO:0097159,organic cyclic compound binding|GO:0046906,tetrapyrrole binding|GO:0016705,oxidoreductas…
A0A078H0E3	O65390	APA1	BnaC08g15160D protein	64.1	1.2	GO:0008104,protein localization|GO:0009167,purine ribonucleoside monophosphate metabolic process|GO:0044281,small molecule metabolic process|GO:0009161,ribonucleoside monophosphate metabolic process|GO:0071840,cellular component organization or biogenesis|GO:0044712,single-organism catabolic process|GO:0044710,single-organism metabolic process|GO:0010035,response to inorganic substance|GO:0070727…	GO:0005737,cytoplasm|GO:0043231,intracellular membrane-bounded organelle|GO:0005773,vacuole|GO:0005829,cytosol|GO:0044464,cell part|GO:0044444,cytoplasmic part|GO:0005623,cell|GO:0005622,intracellular|GO:0055044,symplast|GO:0043229,intracellular organelle|GO:0030054,cell junction|GO:0005911,cell-cell junction|GO:0044424,intracellular part|GO:0043227,membrane-bounded organelle|GO:0043226,organelle…	GO:0016787,hydrolase activity|GO:0004175,endopeptidase activity|GO:0070001,aspartic-type peptidase activity|GO:0003824,catalytic activity|GO:0070011,peptidase activity, acting on L-amino acid peptides|GO:0004190,aspartic-type endopeptidase activity|GO:0008233,peptidase activity
A0A0D3AHD8	Q8L940	PDX13	Uncharacterized protein	33.2	1.25	GO:0019222,regulation of metabolic process|GO:0010335,response to non-ionic osmotic stress|GO:0006778,porphyrin-containing compound metabolic process|GO:0044281,small molecule metabolic process|GO:0044283,small molecule biosynthetic process|GO:1901362,organic cyclic compound biosynthetic process|GO:1901360,organic cyclic compound metabolic process|GO:0044710,single-organism metabolic process|GO:0…	GO:0005737,cytoplasm|GO:0005829,cytosol|GO:0016020,membrane|GO:0044464,cell part|GO:0005623,cell|GO:0005622,intracellular|GO:0044444,cytoplasmic part|GO:0071944,cell periphery|GO:0012505,endomembrane system|GO:0005886,plasma membrane|GO:0044424,intracellular part	GO:0036381,pyridoxal 5'-phosphate synthase (glutamine hydrolysing) activity|GO:0016840,carbon-nitrogen lyase activity|GO:0016843,amine-lyase activity|GO:0016829,lyase activity|GO:0003824,catalytic activity|GO:0005488,binding|GO:0005515,protein binding|GO:0046983,protein dimerization activity|GO:0046982,protein heterodimerization activity|GO:0042802,identical protein binding|GO:0042803,protein hom…
A0A078EH92	P49200	RPS20A	BnaA03g13080D protein	13.8	0.8	GO:0044249,cellular biosynthetic process|GO:0034641,cellular nitrogen compound metabolic process|GO:0006807,nitrogen compound metabolic process|GO:0034645,cellular macromolecule biosynthetic process|GO:1901576,organic substance biosynthetic process|GO:0044267,cellular protein metabolic process|GO:0044260,cellular macromolecule metabolic process|GO:0043043,peptide biosynthetic process|GO:0071704,o…	GO:0022626,cytosolic ribosome|GO:0022627,cytosolic small ribosomal subunit|GO:0043229,intracellular organelle|GO:0043228,non-membrane-bounded organelle|GO:0043227,membrane-bounded organelle|GO:0043226,organelle|GO:0015935,small ribosomal subunit|GO:0005737,cytoplasm|GO:0005618,cell wall|GO:0030529,intracellular ribonucleoprotein complex|GO:0005794,Golgi apparatus|GO:0071944,cell periphery|GO:0044…	GO:0097159,organic cyclic compound binding|GO:0005198,structural molecule activity|GO:0003735,structural constituent of ribosome|GO:0003723,RNA binding|GO:0003676,nucleic acid binding|GO:1901363,heterocyclic compound binding|GO:0005488,binding|GO:0003729,mRNA binding
A0A078F3A5	O23290	RPL36AA	BnaC01g30810D protein	17.9	0.72	GO:0044249,cellular biosynthetic process|GO:0034641,cellular nitrogen compound metabolic process|GO:0006807,nitrogen compound metabolic process|GO:0034645,cellular macromolecule biosynthetic process|GO:1901576,organic substance biosynthetic process|GO:0044267,cellular protein metabolic process|GO:0044260,cellular macromolecule metabolic process|GO:0043043,peptide biosynthetic process|GO:0071704,o…	GO:0022626,cytosolic ribosome|GO:0022625,cytosolic large ribosomal subunit|GO:0043229,intracellular organelle|GO:0043228,non-membrane-bounded organelle|GO:0015934,large ribosomal subunit|GO:0043226,organelle|GO:0005737,cytoplasm|GO:0030529,intracellular ribonucleoprotein complex|GO:0044391,ribosomal subunit|GO:0032991,macromolecular complex|GO:0005840,ribosome|GO:0043232,intracellular non-membran…	GO:0003735,structural constituent of ribosome|GO:0005198,structural molecule activity
A0A078FM80	Q9M0F4	At4g29270	BnaA08g13470D protein	29.5	0.81	GO:0016131,brassinosteroid metabolic process|GO:0016132,brassinosteroid biosynthetic process|GO:0016311,dephosphorylation|GO:0044281,small molecule metabolic process|GO:0044283,small molecule biosynthetic process|GO:1901362,organic cyclic compound biosynthetic process|GO:0044699,single-organism process|GO:0042445,hormone metabolic process|GO:0044710,single-organism metabolic process|GO:0044711,si…	0	GO:0016787,hydrolase activity|GO:0016791,phosphatase activity|GO:0016788,hydrolase activity, acting on ester bonds|GO:0042578,phosphoric ester hydrolase activity|GO:0003824,catalytic activity|GO:0003993,acid phosphatase activity
A0A078GB97	F4I114	At1g09600	BnaC08g42650D protein	93.4	0.81	GO:0016310,phosphorylation|GO:0030154,cell differentiation|GO:0008544,epidermis development|GO:0044699,single-organism process|GO:0044267,cellular protein metabolic process|GO:0044260,cellular macromolecule metabolic process|GO:0048869,cellular developmental process|GO:0001708,cell fate specification|GO:0071704,organic substance metabolic process|GO:0030855,epithelial cell differentiation|GO:0032…	GO:0043231,intracellular membrane-bounded organelle|GO:0005634,nucleus|GO:0044464,cell part|GO:0005623,cell|GO:0005622,intracellular|GO:0043229,intracellular organelle|GO:0044424,intracellular part|GO:0043227,membrane-bounded organelle|GO:0043226,organelle	GO:0035639,purine ribonucleoside triphosphate binding|GO:0004672,protein kinase activity|GO:0043167,ion binding|GO:1901363,heterocyclic compound binding|GO:0001883,purine nucleoside binding|GO:0001882,nucleoside binding|GO:0043168,anion binding|GO:0000166,nucleotide binding|GO:0004674,protein serine/threonine kinase activity|GO:0016740,transferase activity|GO:1901265,nucleoside phosphate binding|…
A0A078HY53	Q9SKX4	RPL3A	BnaC03g23990D protein	29	0.79	GO:0008104,protein localization|GO:0006778,porphyrin-containing compound metabolic process|GO:0006779,porphyrin-containing compound biosynthetic process|GO:0044281,small molecule metabolic process|GO:1901362,organic cyclic compound biosynthetic process|GO:0015979,photosynthesis|GO:0045036,protein targeting to chloroplast|GO:0044710,single-organism metabolic process|GO:0044711,single-organism bios…	GO:0031975,envelope|GO:0043229,intracellular organelle|GO:0043228,non-membrane-bounded organelle|GO:0043227,membrane-bounded organelle|GO:0043226,organelle|GO:0005737,cytoplasm|GO:0009941,chloroplast envelope|GO:0009536,plastid|GO:0009532,plastid stroma|GO:0009570,chloroplast stroma|GO:0016020,membrane|GO:0030529,intracellular ribonucleoprotein complex|GO:0044435,plastid part|GO:0044434,chloropla…	GO:0097159,organic cyclic compound binding|GO:0019843,rRNA binding|GO:0003735,structural constituent of ribosome|GO:0003723,RNA binding|GO:0003676,nucleic acid binding|GO:0005198,structural molecule activity|GO:1901363,heterocyclic compound binding|GO:0005488,binding
A0A078I098	Q9C7N5	At1g29660	BnaA07g07790D protein	40.2	0.76	GO:0006950,response to stress|GO:0009651,response to salt stress|GO:0044699,single-organism process|GO:0044712,single-organism catabolic process|GO:0044710,single-organism metabolic process|GO:0009750,response to fructose|GO:0043207,response to external biotic stimulus|GO:0009056,catabolic process|GO:0016042,lipid catabolic process|GO:0071704,organic substance metabolic process|GO:0010033,respons…	GO:0043231,intracellular membrane-bounded organelle|GO:0005634,nucleus|GO:0044464,cell part|GO:0005623,cell|GO:0005622,intracellular|GO:0048046,apoplast|GO:0043229,intracellular organelle|GO:0005576,extracellular region|GO:0044424,intracellular part|GO:0043227,membrane-bounded organelle|GO:0043226,organelle	GO:0016787,hydrolase activity|GO:0016788,hydrolase activity, acting on ester bonds|GO:0003824,catalytic activity
A0A078IIJ9	Q9M2D8	At3g61260	BnaA09g39040D protein	21	0.82	0	GO:0005737,cytoplasm|GO:0043231,intracellular membrane-bounded organelle|GO:0005773,vacuole|GO:0016020,membrane|GO:0044464,cell part|GO:0044444,cytoplasmic part|GO:0005623,cell|GO:0005622,intracellular|GO:0055044,symplast|GO:0043229,intracellular organelle|GO:0071944,cell periphery|GO:0030054,cell junction|GO:0005911,cell-cell junction|GO:0005886,plasma membrane|GO:0044424,intracellular part|GO:0…	0
A0A078IMF0	Q9LHG9	At3g12390	BnaA01g30630D protein	21.8	0.81	GO:0034504,protein localization to nucleus|GO:0051169,nuclear transport|GO:0008104,protein localization|GO:0051641,cellular localization|GO:0009651,response to salt stress|GO:0044699,single-organism process|GO:0070727,cellular macromolecule localization|GO:0006886,intracellular protein transport|GO:0071702,organic substance transport|GO:0033036,macromolecule localization|GO:0034613,cellular prote…	GO:0022626,cytosolic ribosome|GO:0043229,intracellular organelle|GO:0043228,non-membrane-bounded organelle|GO:0043227,membrane-bounded organelle|GO:0043226,organelle|GO:0030054,cell junction|GO:0005737,cytoplasm|GO:0030529,intracellular ribonucleoprotein complex|GO:0005794,Golgi apparatus|GO:0055044,symplast|GO:0012505,endomembrane system|GO:0005911,cell-cell junction|GO:0009506,plasmodesma|GO:00…	0
A0A078ITV7	Q9LKR8	RAF1.1	BnaC07g49390D protein	48.9	0.82	GO:0044238,primary metabolic process|GO:0009893,positive regulation of metabolic process|GO:0019222,regulation of metabolic process|GO:0009311,oligosaccharide metabolic process|GO:0009451,RNA modification|GO:0009791,post-embryonic development|GO:0044249,cellular biosynthetic process|GO:0034641,cellular nitrogen compound metabolic process|GO:0032501,multicellular organismal process|GO:0009250,gluc…	GO:0005737,cytoplasm|GO:0009536,plastid|GO:0043231,intracellular membrane-bounded organelle|GO:0009532,plastid stroma|GO:0009570,chloroplast stroma|GO:0044464,cell part|GO:0044444,cytoplasmic part|GO:0005623,cell|GO:0005622,intracellular|GO:0044446,intracellular organelle part|GO:0043229,intracellular organelle|GO:0044435,plastid part|GO:0044434,chloroplast part|GO:0044424,intracellular part|GO:0…	0
A0A078JS81	Q9M339	RPS3B	BnaCnng68480D protein	27.2	0.83	GO:0009628,response to abiotic stimulus|GO:0044249,cellular biosynthetic process|GO:0034641,cellular nitrogen compound metabolic process|GO:0006807,nitrogen compound metabolic process|GO:0034645,cellular macromolecule biosynthetic process|GO:0009651,response to salt stress|GO:1901576,organic substance biosynthetic process|GO:0044267,cellular protein metabolic process|GO:0044260,cellular macromole…	GO:0022626,cytosolic ribosome|GO:0022627,cytosolic small ribosomal subunit|GO:0043229,intracellular organelle|GO:0043228,non-membrane-bounded organelle|GO:0043227,membrane-bounded organelle|GO:0043226,organelle|GO:0030054,cell junction|GO:0015935,small ribosomal subunit|GO:0005737,cytoplasm|GO:0016020,membrane|GO:0030529,intracellular ribonucleoprotein complex|GO:0005794,Golgi apparatus|GO:004439…	GO:0097159,organic cyclic compound binding|GO:0005198,structural molecule activity|GO:0003735,structural constituent of ribosome|GO:0003723,RNA binding|GO:0003676,nucleic acid binding|GO:1901363,heterocyclic compound binding|GO:0005488,binding|GO:0016787,hydrolase activity|GO:0000702,oxidized base lesion DNA N-glycosylase activity|GO:0016799,hydrolase activity, hydrolyzing N-glycosyl compounds|GO…
A0A0D3A9C6	P42733	RPS11C	Uncharacterized protein	51.6	0.8	GO:0044249,cellular biosynthetic process|GO:0034641,cellular nitrogen compound metabolic process|GO:0006807,nitrogen compound metabolic process|GO:0034645,cellular macromolecule biosynthetic process|GO:1901576,organic substance biosynthetic process|GO:0044267,cellular protein metabolic process|GO:0044260,cellular macromolecule metabolic process|GO:0043043,peptide biosynthetic process|GO:0071704,o…	GO:0005737,cytoplasm|GO:0032991,macromolecular complex|GO:0005840,ribosome|GO:0043232,intracellular non-membrane-bounded organelle|GO:0005829,cytosol|GO:0016020,membrane|GO:0044464,cell part|GO:0044444,cytoplasmic part|GO:0005623,cell|GO:0030529,intracellular ribonucleoprotein complex|GO:0043229,intracellular organelle|GO:0043228,non-membrane-bounded organelle|GO:0044424,intracellular part|GO:000…	GO:0097159,organic cyclic compound binding|GO:0019843,rRNA binding|GO:0003735,structural constituent of ribosome|GO:0003723,RNA binding|GO:0003676,nucleic acid binding|GO:0005198,structural molecule activity|GO:1901363,heterocyclic compound binding|GO:0005488,binding
A0A0D3ACH8	Q9C8F7	RPL30A	Uncharacterized protein	17.1	0.78	GO:0044249,cellular biosynthetic process|GO:0034641,cellular nitrogen compound metabolic process|GO:0006807,nitrogen compound metabolic process|GO:0034645,cellular macromolecule biosynthetic process|GO:1901576,organic substance biosynthetic process|GO:0044267,cellular protein metabolic process|GO:0044260,cellular macromolecule metabolic process|GO:0043043,peptide biosynthetic process|GO:0071704,o…	GO:0022626,cytosolic ribosome|GO:0022625,cytosolic large ribosomal subunit|GO:0043229,intracellular organelle|GO:0043228,non-membrane-bounded organelle|GO:0015934,large ribosomal subunit|GO:0043226,organelle|GO:0005737,cytoplasm|GO:0030529,intracellular ribonucleoprotein complex|GO:0044391,ribosomal subunit|GO:0032991,macromolecular complex|GO:0005840,ribosome|GO:0043232,intracellular non-membran…	GO:0003735,structural constituent of ribosome|GO:0005198,structural molecule activity|GO:0097159,organic cyclic compound binding|GO:0003723,RNA binding|GO:0003676,nucleic acid binding|GO:1901363,heterocyclic compound binding|GO:0005488,binding
A0A0D3AIV2	Q9FY50	RPL10	Uncharacterized protein	24.7	0.8	GO:0019220,regulation of phosphate metabolic process|GO:0080090,regulation of primary metabolic process|GO:0019222,regulation of metabolic process|GO:0006470,protein dephosphorylation|GO:0051667,establishment of plastid localization|GO:0009451,RNA modification|GO:0061024,membrane organization|GO:1901576,organic substance biosynthetic process|GO:0051656,establishment of organelle localization|GO:1…	GO:0022626,cytosolic ribosome|GO:0031975,envelope|GO:0043229,intracellular organelle|GO:0043228,non-membrane-bounded organelle|GO:0043227,membrane-bounded organelle|GO:0043226,organelle|GO:0005737,cytoplasm|GO:0009941,chloroplast envelope|GO:0009536,plastid|GO:0009532,plastid stroma|GO:0009570,chloroplast stroma|GO:0030529,intracellular ribonucleoprotein complex|GO:0044435,plastid part|GO:0044434…	GO:0097159,organic cyclic compound binding|GO:0019843,rRNA binding|GO:0005488,binding|GO:0003676,nucleic acid binding|GO:1901363,heterocyclic compound binding|GO:0003723,RNA binding|GO:0003735,structural constituent of ribosome|GO:0005198,structural molecule activity
A0A0D3BVE6	P22738	ARP2	Uncharacterized protein	44.4	0.81	GO:0044238,primary metabolic process|GO:0008152,metabolic process|GO:0030243,cellulose metabolic process|GO:0071669,plant-type cell wall organization or biogenesis|GO:1901564,organonitrogen compound metabolic process|GO:0044036,cell wall macromolecule metabolic process|GO:0034641,cellular nitrogen compound metabolic process|GO:0009165,nucleotide biosynthetic process|GO:0045229,external encapsulat…	GO:0022626,cytosolic ribosome|GO:0022625,cytosolic large ribosomal subunit|GO:0043229,intracellular organelle|GO:0043228,non-membrane-bounded organelle|GO:0015934,large ribosomal subunit|GO:0043226,organelle|GO:0005737,cytoplasm|GO:0016020,membrane|GO:0030529,intracellular ribonucleoprotein complex|GO:0044391,ribosomal subunit|GO:0032991,macromolecular complex|GO:0005840,ribosome|GO:0043232,intra…	GO:0003735,structural constituent of ribosome|GO:0005198,structural molecule activity|GO:0097159,organic cyclic compound binding|GO:0003723,RNA binding|GO:0003676,nucleic acid binding|GO:1901363,heterocyclic compound binding|GO:0005488,binding
A0A0D3CWK5	Q9XJ27	RPS9	Uncharacterized protein	25.8	0.81	GO:0044249,cellular biosynthetic process|GO:0034641,cellular nitrogen compound metabolic process|GO:0006807,nitrogen compound metabolic process|GO:0034645,cellular macromolecule biosynthetic process|GO:1901576,organic substance biosynthetic process|GO:0044267,cellular protein metabolic process|GO:0044260,cellular macromolecule metabolic process|GO:0043043,peptide biosynthetic process|GO:0071704,o…	GO:0015935,small ribosomal subunit|GO:0031975,envelope|GO:0043229,intracellular organelle|GO:0043228,non-membrane-bounded organelle|GO:0043227,membrane-bounded organelle|GO:0043226,organelle|GO:0005737,cytoplasm|GO:0009941,chloroplast envelope|GO:0009536,plastid|GO:0009532,plastid stroma|GO:0009570,chloroplast stroma|GO:0016020,membrane|GO:0030529,intracellular ribonucleoprotein complex|GO:004443…	GO:0097159,organic cyclic compound binding|GO:0019843,rRNA binding|GO:0003735,structural constituent of ribosome|GO:0003723,RNA binding|GO:0003676,nucleic acid binding|GO:0005198,structural molecule activity|GO:1901363,heterocyclic compound binding|GO:0005488,binding
A0A0D3DQT2	Q9XI19	F8K7.1	Uncharacterized protein	42.4	0.78	GO:0019220,regulation of phosphate metabolic process|GO:0080090,regulation of primary metabolic process|GO:0019222,regulation of metabolic process|GO:0006470,protein dephosphorylation|GO:0051667,establishment of plastid localization|GO:0061024,membrane organization|GO:0051656,establishment of organelle localization|GO:1901362,organic cyclic compound biosynthetic process|GO:0015979,photosynthesis|…	GO:0043229,intracellular organelle|GO:0043228,non-membrane-bounded organelle|GO:0042646,plastid nucleoid|GO:0000229,cytoplasmic chromosome|GO:0043227,membrane-bounded organelle|GO:0009295,nucleoid|GO:0005737,cytoplasm|GO:0009536,plastid|GO:0009532,plastid stroma|GO:0043226,organelle|GO:0044435,plastid part|GO:0005694,chromosome|GO:0009508,plastid chromosome|GO:0009507,chloroplast|GO:0043231,intra…	0
A0A0D3E5Y8	P61845	rpl23-A	Uncharacterized protein	57.9	0.69	GO:0044249,cellular biosynthetic process|GO:0034641,cellular nitrogen compound metabolic process|GO:0006807,nitrogen compound metabolic process|GO:0034645,cellular macromolecule biosynthetic process|GO:1901576,organic substance biosynthetic process|GO:0044267,cellular protein metabolic process|GO:0044260,cellular macromolecule metabolic process|GO:0043043,peptide biosynthetic process|GO:0071704,o…	GO:0005737,cytoplasm|GO:0009536,plastid|GO:0032991,macromolecular complex|GO:0005840,ribosome|GO:0043232,intracellular non-membrane-bounded organelle|GO:0044464,cell part|GO:0044444,cytoplasmic part|GO:0005623,cell|GO:0030529,intracellular ribonucleoprotein complex|GO:0043229,intracellular organelle|GO:0043228,non-membrane-bounded organelle|GO:0044424,intracellular part|GO:0009507,chloroplast|GO:…	GO:0036094,small molecule binding|GO:0005198,structural molecule activity|GO:0097159,organic cyclic compound binding|GO:0000166,nucleotide binding|GO:0003735,structural constituent of ribosome|GO:0003723,RNA binding|GO:0003676,nucleic acid binding|GO:0019843,rRNA binding|GO:1901363,heterocyclic compound binding|GO:1901265,nucleoside phosphate binding|GO:0005488,binding
A0A0D3E7D0	P16180	RPS17	Uncharacterized protein	15.7	0.63	GO:0044249,cellular biosynthetic process|GO:0034641,cellular nitrogen compound metabolic process|GO:0006807,nitrogen compound metabolic process|GO:0034645,cellular macromolecule biosynthetic process|GO:1901576,organic substance biosynthetic process|GO:0071840,cellular component organization or biogenesis|GO:0009657,plastid organization|GO:0044267,cellular protein metabolic process|GO:0044710,sing…	GO:0015935,small ribosomal subunit|GO:0031976,plastid thylakoid|GO:0031975,envelope|GO:0043229,intracellular organelle|GO:0043228,non-membrane-bounded organelle|GO:0043227,membrane-bounded organelle|GO:0043226,organelle|GO:0009579,thylakoid|GO:0009534,chloroplast thylakoid|GO:0031984,organelle subcompartment|GO:0009532,plastid stroma|GO:0009570,chloroplast stroma|GO:0030529,intracellular ribonucl…	GO:0097159,organic cyclic compound binding|GO:0019843,rRNA binding|GO:0003735,structural constituent of ribosome|GO:0003723,RNA binding|GO:0003676,nucleic acid binding|GO:0005198,structural molecule activity|GO:1901363,heterocyclic compound binding|GO:0005488,binding
M4CD75	Q42340	RPS16C	Uncharacterized protein	41.9	0.79	GO:0044249,cellular biosynthetic process|GO:0034641,cellular nitrogen compound metabolic process|GO:0006807,nitrogen compound metabolic process|GO:0034645,cellular macromolecule biosynthetic process|GO:1901576,organic substance biosynthetic process|GO:0044267,cellular protein metabolic process|GO:0044260,cellular macromolecule metabolic process|GO:0043043,peptide biosynthetic process|GO:0071704,o…	GO:0022626,cytosolic ribosome|GO:0022627,cytosolic small ribosomal subunit|GO:0043229,intracellular organelle|GO:0043228,non-membrane-bounded organelle|GO:0043227,membrane-bounded organelle|GO:0043226,organelle|GO:0030054,cell junction|GO:0015935,small ribosomal subunit|GO:0005737,cytoplasm|GO:0009536,plastid|GO:0030529,intracellular ribonucleoprotein complex|GO:0009507,chloroplast|GO:0005794,Gol…	GO:0003735,structural constituent of ribosome|GO:0005198,structural molecule activity|GO:0005488,binding|GO:0097159,organic cyclic compound binding|GO:0003723,RNA binding|GO:0003676,nucleic acid binding|GO:1901363,heterocyclic compound binding|GO:0003729,mRNA binding
M4CEI6	Q9SD66	F13I12.120	Uncharacterized protein	10.5	0.75	GO:0051644,plastid localization|GO:0009628,response to abiotic stimulus|GO:0008152,metabolic process|GO:0009314,response to radiation|GO:0050801,ion homeostasis|GO:0051649,establishment of localization in cell|GO:0019750,chloroplast localization|GO:0009637,response to blue light|GO:0042592,homeostatic process|GO:0061024,membrane organization|GO:0034641,cellular nitrogen compound metabolic process…	GO:0055035,plastid thylakoid membrane|GO:0034357,photosynthetic membrane|GO:0031976,plastid thylakoid|GO:0031975,envelope|GO:0043229,intracellular organelle|GO:0005622,intracellular|GO:0043227,membrane-bounded organelle|GO:0043226,organelle|GO:0009535,chloroplast thylakoid membrane|GO:0009534,chloroplast thylakoid|GO:0031984,organelle subcompartment|GO:0016020,membrane|GO:0044436,thylakoid part|G…	0
M4CLX5	Q9ZUU4	CP29B	Uncharacterized protein	30.1	0.71	GO:0042221,response to chemical|GO:0009617,response to bacterium|GO:0006950,response to stress|GO:0050896,response to stimulus|GO:0006955,immune response|GO:0019752,carboxylic acid metabolic process|GO:0090304,nucleic acid metabolic process|GO:0044249,cellular biosynthetic process|GO:0009696,salicylic acid metabolic process|GO:0009697,salicylic acid biosynthetic process|GO:0044281,small molecule …	GO:0055035,plastid thylakoid membrane|GO:0034357,photosynthetic membrane|GO:0031976,plastid thylakoid|GO:0031975,envelope|GO:0043229,intracellular organelle|GO:0005622,intracellular|GO:0043227,membrane-bounded organelle|GO:0043226,organelle|GO:0009535,chloroplast thylakoid membrane|GO:0009534,chloroplast thylakoid|GO:0031984,organelle subcompartment|GO:0009532,plastid stroma|GO:0009570,chloroplas…	GO:0036094,small molecule binding|GO:0097159,organic cyclic compound binding|GO:0000166,nucleotide binding|GO:0008266,poly(U) RNA binding|GO:0003727,single-stranded RNA binding|GO:0003723,RNA binding|GO:0003676,nucleic acid binding|GO:0008187,poly-pyrimidine tract binding|GO:1901363,heterocyclic compound binding|GO:1901265,nucleoside phosphate binding|GO:0005488,binding|GO:0003729,mRNA binding
M4D7B0	Q9LR33	RPL27AB	Uncharacterized protein	17.4	0.8	GO:0008152,metabolic process|GO:0061458,reproductive system development|GO:0009791,post-embryonic development|GO:0044249,cellular biosynthetic process|GO:0034641,cellular nitrogen compound metabolic process|GO:0006807,nitrogen compound metabolic process|GO:0034645,cellular macromolecule biosynthetic process|GO:1901576,organic substance biosynthetic process|GO:0007275,multicellular organism develo…	GO:0015934,large ribosomal subunit|GO:0022625,cytosolic large ribosomal subunit|GO:0031974,membrane-enclosed lumen|GO:0043229,intracellular organelle|GO:0043228,non-membrane-bounded organelle|GO:0022626,cytosolic ribosome|GO:0043227,membrane-bounded organelle|GO:0043226,organelle|GO:0030054,cell junction|GO:0005737,cytoplasm|GO:0031981,nuclear lumen|GO:0005730,nucleolus|GO:0005634,nucleus|GO:0030…	GO:0003735,structural constituent of ribosome|GO:0005198,structural molecule activity|GO:0097159,organic cyclic compound binding|GO:0003723,RNA binding|GO:0003676,nucleic acid binding|GO:1901363,heterocyclic compound binding|GO:0005488,binding
M4DLG0	P25873	RPL15	Uncharacterized protein	29.8	0.83	GO:0044238,primary metabolic process|GO:0032774,RNA biosynthetic process|GO:0009735,response to cytokinin|GO:0090304,nucleic acid metabolic process|GO:0044249,cellular biosynthetic process|GO:0034641,cellular nitrogen compound metabolic process|GO:0006807,nitrogen compound metabolic process|GO:0034645,cellular macromolecule biosynthetic process|GO:0042221,response to chemical|GO:1901576,organic s…	GO:0015934,large ribosomal subunit|GO:0031974,membrane-enclosed lumen|GO:0031975,envelope|GO:0043229,intracellular organelle|GO:0005840,ribosome|GO:0043227,membrane-bounded organelle|GO:0043226,organelle|GO:0005737,cytoplasm|GO:0009941,chloroplast envelope|GO:0009536,plastid|GO:0009532,plastid stroma|GO:0009570,chloroplast stroma|GO:0005739,mitochondrion|GO:0030529,intracellular ribonucleoprotein…	GO:0003735,structural constituent of ribosome|GO:0005198,structural molecule activity
M4DQF0	Q94AD1	At1g48610	Uncharacterized protein	19.5	0.67	0	GO:0043231,intracellular membrane-bounded organelle|GO:0005634,nucleus|GO:0044464,cell part|GO:0005623,cell|GO:0005622,intracellular|GO:0043229,intracellular organelle|GO:0044424,intracellular part|GO:0043227,membrane-bounded organelle|GO:0043226,organelle	GO:0097159,organic cyclic compound binding|GO:0005488,binding|GO:0003676,nucleic acid binding|GO:0003677,DNA binding|GO:1901363,heterocyclic compound binding
M4DQZ7	Q9SAV1	F-ATMBP	Uncharacterized protein	124	0.82	GO:1901566,organonitrogen compound biosynthetic process|GO:0019759,glycosinolate catabolic process|GO:0061458,reproductive system development|GO:0019757,glycosinolate metabolic process|GO:1901564,organonitrogen compound metabolic process|GO:0009791,post-embryonic development|GO:0007155,cell adhesion|GO:0034641,cellular nitrogen compound metabolic process|GO:0032501,multicellular organismal proces…	GO:0043234,protein complex|GO:0005737,cytoplasm|GO:0032991,macromolecular complex|GO:1902494,catalytic complex|GO:0044464,cell part|GO:0010169,thioglucosidase complex|GO:0005623,cell|GO:0005622,intracellular|GO:0044444,cytoplasmic part|GO:0044424,intracellular part	GO:0005515,protein binding|GO:0030246,carbohydrate binding|GO:0019899,enzyme binding|GO:0005488,binding|GO:0010180,thioglucosidase binding
M4E667	P34789	RPS28C	Uncharacterized protein	47.8	0.8	GO:0015931,nucleobase-containing compound transport|GO:0051169,nuclear transport|GO:0051168,nuclear export|GO:0050657,nucleic acid transport|GO:0044249,cellular biosynthetic process|GO:0034641,cellular nitrogen compound metabolic process|GO:0006807,nitrogen compound metabolic process|GO:0034645,cellular macromolecule biosynthetic process|GO:0051236,establishment of RNA localization|GO:1901576,org…	GO:0022626,cytosolic ribosome|GO:0015935,small ribosomal subunit|GO:0043229,intracellular organelle|GO:0043228,non-membrane-bounded organelle|GO:0043226,organelle|GO:0022627,cytosolic small ribosomal subunit|GO:0005737,cytoplasm|GO:0044446,intracellular organelle part|GO:0030529,intracellular ribonucleoprotein complex|GO:0044391,ribosomal subunit|GO:0032991,macromolecular complex|GO:0005840,ribos…	GO:0003735,structural constituent of ribosome|GO:0005198,structural molecule activity|GO:0005488,binding|GO:0097159,organic cyclic compound binding|GO:0003723,RNA binding|GO:0003676,nucleic acid binding|GO:1901363,heterocyclic compound binding|GO:0003729,mRNA binding
M4EPY7	P21240	CPN60B1	Uncharacterized protein	73.9	0.75	GO:0009628,response to abiotic stimulus|GO:0006457,protein folding|GO:0006458,'de novo' protein folding|GO:0044249,cellular biosynthetic process|GO:0009627,systemic acquired resistance|GO:0008219,cell death|GO:0006955,immune response|GO:0044699,single-organism process|GO:0044267,cellular protein metabolic process|GO:0044710,single-organism metabolic process|GO:0044711,single-organism biosynthetic…	GO:0022626,cytosolic ribosome|GO:0031975,envelope|GO:0048046,apoplast|GO:0043229,intracellular organelle|GO:0043228,non-membrane-bounded organelle|GO:0043227,membrane-bounded organelle|GO:0043226,organelle|GO:0005737,cytoplasm|GO:0009941,chloroplast envelope|GO:0009536,plastid|GO:0009532,plastid stroma|GO:0009570,chloroplast stroma|GO:0010319,stromule|GO:0016020,membrane|GO:0030529,intracellular …	GO:0035639,purine ribonucleoside triphosphate binding|GO:0005488,binding|GO:0043167,ion binding|GO:1901363,heterocyclic compound binding|GO:1901265,nucleoside phosphate binding|GO:0001882,nucleoside binding|GO:0043168,anion binding|GO:0000166,nucleotide binding|GO:0001883,purine nucleoside binding|GO:0032549,ribonucleoside binding|GO:0017076,purine nucleotide binding|GO:0005524,ATP binding|GO:003…
M4ETL8	Q9LTQ5	At3g20370	Uncharacterized protein	41.4	0.83	0	GO:0016020,membrane|GO:0055044,symplast|GO:0009506,plasmodesma|GO:0005911,cell-cell junction|GO:0030054,cell junction	0
M4EW01	Q9LI88	GHS1	Uncharacterized protein	20.9	0.76	GO:0044249,cellular biosynthetic process|GO:0034641,cellular nitrogen compound metabolic process|GO:0006807,nitrogen compound metabolic process|GO:0034645,cellular macromolecule biosynthetic process|GO:1901576,organic substance biosynthetic process|GO:0044267,cellular protein metabolic process|GO:0044260,cellular macromolecule metabolic process|GO:0043043,peptide biosynthetic process|GO:0071704,o…	GO:0031976,plastid thylakoid|GO:0043229,intracellular organelle|GO:0043228,non-membrane-bounded organelle|GO:0043227,membrane-bounded organelle|GO:0043226,organelle|GO:0009579,thylakoid|GO:0009534,chloroplast thylakoid|GO:0031984,organelle subcompartment|GO:0009532,plastid stroma|GO:0009570,chloroplast stroma|GO:0030529,intracellular ribonucleoprotein complex|GO:0044435,plastid part|GO:0044434,ch…	GO:0003735,structural constituent of ribosome|GO:0005198,structural molecule activity
M4F7Q1	O65351	SBT1.7	Uncharacterized protein	80.7	1.26	GO:0061458,reproductive system development|GO:0009791,post-embryonic development|GO:0048608,reproductive structure development|GO:0007275,multicellular organism development|GO:0044699,single-organism process|GO:0010214,seed coat development|GO:0090351,seedling development|GO:0080001,mucilage extrusion from seed coat|GO:0071704,organic substance metabolic process|GO:0009845,seed germination|GO:004…	GO:0005618,cell wall|GO:0044464,cell part|GO:0005623,cell|GO:0030312,external encapsulating structure|GO:0048046,apoplast|GO:0071944,cell periphery|GO:0009505,plant-type cell wall|GO:0005576,extracellular region	GO:0004252,serine-type endopeptidase activity|GO:0004175,endopeptidase activity|GO:0017171,serine hydrolase activity|GO:0016787,hydrolase activity|GO:0003824,catalytic activity|GO:0070011,peptidase activity, acting on L-amino acid peptides|GO:0008233,peptidase activity|GO:0008236,serine-type peptidase activity
A0A078FUJ1	O81439	PAP1	BnaA09g20620D protein	34.8	1.75	GO:0009892,negative regulation of metabolic process|GO:0019222,regulation of metabolic process|GO:0009314,response to radiation|GO:0031324,negative regulation of cellular metabolic process|GO:0031323,regulation of cellular metabolic process|GO:0009416,response to light stimulus|GO:0010109,regulation of photosynthesis|GO:0006091,generation of precursor metabolites and energy|GO:0015979,photosynthe…	GO:0055035,plastid thylakoid membrane|GO:0034357,photosynthetic membrane|GO:0031976,plastid thylakoid|GO:0031977,thylakoid lumen|GO:0031975,envelope|GO:0043229,intracellular organelle|GO:0005622,intracellular|GO:0043227,membrane-bounded organelle|GO:0043226,organelle|GO:0009535,chloroplast thylakoid membrane|GO:0009534,chloroplast thylakoid|GO:0031984,organelle subcompartment|GO:0009532,plastid s…	GO:0005488,binding|GO:0005515,protein binding
A0A0D3D5H5	Q9LW57	PAP6	Uncharacterized protein	29.4	1.28	GO:0000302,response to reactive oxygen species|GO:0009658,chloroplast organization|GO:0042742,defense response to bacterium|GO:0071840,cellular component organization or biogenesis|GO:0009657,plastid organization|GO:0043207,response to external biotic stimulus|GO:0009617,response to bacterium|GO:0016043,cellular component organization|GO:1901700,response to oxygen-containing compound|GO:0009987,c…	GO:0055035,plastid thylakoid membrane|GO:0034357,photosynthetic membrane|GO:0031976,plastid thylakoid|GO:0031977,thylakoid lumen|GO:0031975,envelope|GO:0043229,intracellular organelle|GO:0071944,cell periphery|GO:0005622,intracellular|GO:0043227,membrane-bounded organelle|GO:0043226,organelle|GO:0009535,chloroplast thylakoid membrane|GO:0009534,chloroplast thylakoid|GO:0031984,organelle subcompar…	0
M4DAU2	O49629	PAP2	Uncharacterized protein	34.6	1.68	0	GO:0055035,plastid thylakoid membrane|GO:0034357,photosynthetic membrane|GO:0031976,plastid thylakoid|GO:0031977,thylakoid lumen|GO:0043229,intracellular organelle|GO:0005622,intracellular|GO:0043227,membrane-bounded organelle|GO:0043226,organelle|GO:0009535,chloroplast thylakoid membrane|GO:0009534,chloroplast thylakoid|GO:0031984,organelle subcompartment|GO:0009532,plastid stroma|GO:0009570,chl…	0
Cold regulated protein
M4C7T5	Q9SIN5	COR15B	Uncharacterized protein	14.8	1.46	GO:0042221,response to chemical|GO:0009607,response to biotic stimulus|GO:0009991,response to extracellular stimulus|GO:0009628,response to abiotic stimulus|GO:0009414,response to water deprivation|GO:0071229,cellular response to acid chemical|GO:0071496,cellular response to external stimulus|GO:0070887,cellular response to chemical stimulus|GO:0009415,response to water|GO:0048827,phyllome develo…	GO:0031975,envelope|GO:0043229,intracellular organelle|GO:0043227,membrane-bounded organelle|GO:0043226,organelle|GO:0005737,cytoplasm|GO:0009941,chloroplast envelope|GO:0009536,plastid|GO:0009532,plastid stroma|GO:0009570,chloroplast stroma|GO:0044435,plastid part|GO:0044434,chloroplast part|GO:0031967,organelle envelope|GO:0009507,chloroplast|GO:0009526,plastid envelope|GO:0043231,intracellular…	GO:0030246,carbohydrate binding|GO:0008289,lipid binding|GO:0005488,binding|GO:0005534,galactose binding|GO:0048029,monosaccharide binding|GO:0036094,small molecule binding
Methylation related proteins
A0A0D3A828	P51419	RPL27C	60S ribosomal protein L27	15.6	0.81	GO:0044238,primary metabolic process|GO:0009451,RNA modification|GO:0090304,nucleic acid metabolic process|GO:0044249,cellular biosynthetic process|GO:0034641,cellular nitrogen compound metabolic process|GO:0006807,nitrogen compound metabolic process|GO:0034645,cellular macromolecule biosynthetic process|GO:1901576,organic substance biosynthetic process|GO:1901360,organic cyclic compound metaboli…	GO:0022626,cytosolic ribosome|GO:0022625,cytosolic large ribosomal subunit|GO:0043229,intracellular organelle|GO:0043228,non-membrane-bounded organelle|GO:0015934,large ribosomal subunit|GO:0043226,organelle|GO:0005737,cytoplasm|GO:0030529,intracellular ribonucleoprotein complex|GO:0044391,ribosomal subunit|GO:0032991,macromolecular complex|GO:0005840,ribosome|GO:0043232,intracellular non-membran…	GO:0003735,structural constituent of ribosome|GO:0005198,structural molecule activity
A0A078F0G6	Q9SF53	RPL35A	BnaC03g35930D protein	18	0.81	GO:0044238,primary metabolic process|GO:0009451,RNA modification|GO:0090304,nucleic acid metabolic process|GO:0044249,cellular biosynthetic process|GO:0034641,cellular nitrogen compound metabolic process|GO:0006807,nitrogen compound metabolic process|GO:0034645,cellular macromolecule biosynthetic process|GO:1901576,organic substance biosynthetic process|GO:1901360,organic cyclic compound metaboli…	GO:0015934,large ribosomal subunit|GO:0022625,cytosolic large ribosomal subunit|GO:0031974,membrane-enclosed lumen|GO:0043229,intracellular organelle|GO:0043228,non-membrane-bounded organelle|GO:0022626,cytosolic ribosome|GO:0043227,membrane-bounded organelle|GO:0043226,organelle|GO:0030054,cell junction|GO:0005737,cytoplasm|GO:0031981,nuclear lumen|GO:0005730,nucleolus|GO:0005634,nucleus|GO:0030…	GO:0003735,structural constituent of ribosome|GO:0005198,structural molecule activity|GO:0005488,binding|GO:0097159,organic cyclic compound binding|GO:0003723,RNA binding|GO:0003676,nucleic acid binding|GO:1901363,heterocyclic compound binding|GO:0003729,mRNA binding
A0A078GTP4	P51413	RPL17B	BnaC06g26740D protein	26.9	0.83	GO:0044238,primary metabolic process|GO:0009451,RNA modification|GO:0090304,nucleic acid metabolic process|GO:0044249,cellular biosynthetic process|GO:0034641,cellular nitrogen compound metabolic process|GO:0006807,nitrogen compound metabolic process|GO:0034645,cellular macromolecule biosynthetic process|GO:1901576,organic substance biosynthetic process|GO:1901360,organic cyclic compound metaboli…	GO:0015934,large ribosomal subunit|GO:0022625,cytosolic large ribosomal subunit|GO:0031974,membrane-enclosed lumen|GO:0043229,intracellular organelle|GO:0043228,non-membrane-bounded organelle|GO:0022626,cytosolic ribosome|GO:0043227,membrane-bounded organelle|GO:0043226,organelle|GO:0030054,cell junction|GO:0005737,cytoplasm|GO:0031981,nuclear lumen|GO:0005730,nucleolus|GO:0005773,vacuole|GO:0005…	GO:0003735,structural constituent of ribosome|GO:0005198,structural molecule activity
A0A078I1M1	Q9M0E2	RPL28C	BnaA01g07450D protein	19.2	0.71	GO:0006479,protein methylation|GO:0009218,pyrimidine ribonucleotide metabolic process|GO:2000241,regulation of reproductive process|GO:0048580,regulation of post-embryonic development|GO:0009165,nucleotide biosynthetic process|GO:0044281,small molecule metabolic process|GO:1901362,organic cyclic compound biosynthetic process|GO:0071840,cellular component organization or biogenesis|GO:0044710,sing…	GO:0022626,cytosolic ribosome|GO:0022625,cytosolic large ribosomal subunit|GO:0043229,intracellular organelle|GO:0043228,non-membrane-bounded organelle|GO:0015934,large ribosomal subunit|GO:0043226,organelle|GO:0030054,cell junction|GO:0005737,cytoplasm|GO:0016020,membrane|GO:0030529,intracellular ribonucleoprotein complex|GO:0071944,cell periphery|GO:0044391,ribosomal subunit|GO:0055044,symplast…	GO:0003735,structural constituent of ribosome|GO:0005198,structural molecule activity
A0A0D3BFT2	Q9STY6	RPS20B	Uncharacterized protein	15.5	0.82	GO:0044238,primary metabolic process|GO:0009451,RNA modification|GO:0090304,nucleic acid metabolic process|GO:0044249,cellular biosynthetic process|GO:0034641,cellular nitrogen compound metabolic process|GO:0006807,nitrogen compound metabolic process|GO:0034645,cellular macromolecule biosynthetic process|GO:1901576,organic substance biosynthetic process|GO:1901360,organic cyclic compound metaboli…	GO:0022626,cytosolic ribosome|GO:0022627,cytosolic small ribosomal subunit|GO:0031974,membrane-enclosed lumen|GO:0043229,intracellular organelle|GO:0043228,non-membrane-bounded organelle|GO:0043227,membrane-bounded organelle|GO:0043226,organelle|GO:0030054,cell junction|GO:0015935,small ribosomal subunit|GO:0005737,cytoplasm|GO:0031981,nuclear lumen|GO:0005730,nucleolus|GO:0005618,cell wall|GO:00…	GO:0097159,organic cyclic compound binding|GO:0005198,structural molecule activity|GO:0003735,structural constituent of ribosome|GO:0003723,RNA binding|GO:0003676,nucleic acid binding|GO:1901363,heterocyclic compound binding|GO:0005488,binding|GO:0003729,mRNA binding
A0A0D3BPJ8	O22860	RPL38A	Uncharacterized protein	48.4	0.8	GO:0044238,primary metabolic process|GO:0009451,RNA modification|GO:0090304,nucleic acid metabolic process|GO:0044249,cellular biosynthetic process|GO:0034641,cellular nitrogen compound metabolic process|GO:0006807,nitrogen compound metabolic process|GO:0034645,cellular macromolecule biosynthetic process|GO:1901576,organic substance biosynthetic process|GO:1901360,organic cyclic compound metaboli…	GO:0022626,cytosolic ribosome|GO:0022625,cytosolic large ribosomal subunit|GO:0043229,intracellular organelle|GO:0043228,non-membrane-bounded organelle|GO:0015934,large ribosomal subunit|GO:0043226,organelle|GO:0005737,cytoplasm|GO:0030529,intracellular ribonucleoprotein complex|GO:0044391,ribosomal subunit|GO:0032991,macromolecular complex|GO:0005840,ribosome|GO:0043232,intracellular non-membran…	GO:0003735,structural constituent of ribosome|GO:0005198,structural molecule activity|GO:0097159,organic cyclic compound binding|GO:0003723,RNA binding|GO:0003676,nucleic acid binding|GO:1901363,heterocyclic compound binding|GO:0005488,binding
A0A0D3DQ74	Q9FZ76	RPL6A	Uncharacterized protein	26.1	0.81	GO:0044238,primary metabolic process|GO:0009735,response to cytokinin|GO:0009451,RNA modification|GO:0090304,nucleic acid metabolic process|GO:0044249,cellular biosynthetic process|GO:0034641,cellular nitrogen compound metabolic process|GO:0006807,nitrogen compound metabolic process|GO:0034645,cellular macromolecule biosynthetic process|GO:0042221,response to chemical|GO:1901576,organic substance…	GO:0015934,large ribosomal subunit|GO:0005783,endoplasmic reticulum|GO:0022625,cytosolic large ribosomal subunit|GO:0043229,intracellular organelle|GO:0043228,non-membrane-bounded organelle|GO:0022626,cytosolic ribosome|GO:0043227,membrane-bounded organelle|GO:0043226,organelle|GO:0030054,cell junction|GO:0005737,cytoplasm|GO:0009536,plastid|GO:0016020,membrane|GO:0030529,intracellular ribonucleo…	GO:0003735,structural constituent of ribosome|GO:0005198,structural molecule activity|GO:0097159,organic cyclic compound binding|GO:0003723,RNA binding|GO:0003676,nucleic acid binding|GO:1901363,heterocyclic compound binding|GO:0005488,binding
M4D695	Q9SLF7	RPP2B	Uncharacterized protein	11.3	0.76	GO:0044238,primary metabolic process|GO:0006950,response to stress|GO:0009266,response to temperature stimulus|GO:0009451,RNA modification|GO:0090304,nucleic acid metabolic process|GO:0044249,cellular biosynthetic process|GO:0034641,cellular nitrogen compound metabolic process|GO:0006807,nitrogen compound metabolic process|GO:0034645,cellular macromolecule biosynthetic process|GO:1901576,organic …	GO:0022626,cytosolic ribosome|GO:0031974,membrane-enclosed lumen|GO:0043229,intracellular organelle|GO:0043228,non-membrane-bounded organelle|GO:0043227,membrane-bounded organelle|GO:0043226,organelle|GO:0005737,cytoplasm|GO:0009536,plastid|GO:0031981,nuclear lumen|GO:0005730,nucleolus|GO:0005634,nucleus|GO:0016020,membrane|GO:0030529,intracellular ribonucleoprotein complex|GO:0009507,chloroplast…	GO:0003735,structural constituent of ribosome|GO:0005198,structural molecule activity
M4FGG9	Q8W595	SUVR4	Uncharacterized protein	104.8	0.79	GO:0006479,protein methylation|GO:0018022,peptidyl-lysine methylation|GO:0043933,macromolecular complex subunit organization|GO:0008213,protein alkylation|GO:0018193,peptidyl-amino acid modification|GO:0071840,cellular component organization or biogenesis|GO:0044267,cellular protein metabolic process|GO:0044710,single-organism metabolic process|GO:0044260,cellular macromolecule metabolic process|…	GO:0031974,membrane-enclosed lumen|GO:0043229,intracellular organelle|GO:0043228,non-membrane-bounded organelle|GO:0043227,membrane-bounded organelle|GO:0043226,organelle|GO:0030054,cell junction|GO:0031981,nuclear lumen|GO:0005730,nucleolus|GO:0005634,nucleus|GO:0005694,chromosome|GO:0055044,symplast|GO:0005911,cell-cell junction|GO:0009506,plasmodesma|GO:0043231,intracellular membrane-bounded o…	GO:0018024,histone-lysine N-methyltransferase activity|GO:0043167,ion binding|GO:0042054,histone methyltransferase activity|GO:0046914,transition metal ion binding|GO:0003824,catalytic activity|GO:0008757,S-adenosylmethionine-dependent methyltransferase activity|GO:0043169,cation binding|GO:0016740,transferase activity|GO:0016278,lysine N-methyltransferase activity|GO:0016279,protein-lysine N-met…
Signal transduction
Q2VT22	P33157	BG2	Beta-1,3-glucanase	40.6	1.25	GO:0009595,detection of biotic stimulus|GO:0008104,protein localization|GO:0019222,regulation of metabolic process|GO:0048585,negative regulation of response to stimulus|GO:0043412,macromolecule modification|GO:0048583,regulation of response to stimulus|GO:0061025,membrane fusion|GO:0031348,negative regulation of defense response|GO:0009696,salicylic acid metabolic process|GO:0009697,salicylic ac…	GO:0005737,cytoplasm|GO:0043231,intracellular membrane-bounded organelle|GO:0005773,vacuole|GO:0044464,cell part|GO:0043229,intracellular organelle|GO:0005623,cell|GO:0030312,external encapsulating structure|GO:0048046,apoplast|GO:0005618,cell wall|GO:0044444,cytoplasmic part|GO:0071944,cell periphery|GO:0044424,intracellular part|GO:0005622,intracellular|GO:0043227,membrane-bounded organelle|GO:…	GO:0015926,glucosidase activity|GO:0008810,cellulase activity|GO:0016787,hydrolase activity|GO:0016798,hydrolase activity, acting on glycosyl bonds|GO:0008422,beta-glucosidase activity|GO:0003824,catalytic activity|GO:0005488,binding|GO:0005515,protein binding|GO:0004553,hydrolase activity, hydrolyzing O-glycosyl compounds|GO:0004338,glucan exo-1,3-beta-glucosidase activity|GO:0042973,glucan endo…
M4EAC2	P28493	At1g75040	Uncharacterized protein	24	1.37	GO:0009595,detection of biotic stimulus|GO:0008104,protein localization|GO:0019220,regulation of phosphate metabolic process|GO:0080090,regulation of primary metabolic process|GO:0019222,regulation of metabolic process|GO:0006470,protein dephosphorylation|GO:0048585,negative regulation of response to stimulus|GO:0043412,macromolecule modification|GO:0048583,regulation of response to stimulus|GO:0…	GO:0005737,cytoplasm|GO:0043231,intracellular membrane-bounded organelle|GO:0005773,vacuole|GO:0044464,cell part|GO:0043229,intracellular organelle|GO:0005623,cell|GO:0030312,external encapsulating structure|GO:0048046,apoplast|GO:0005618,cell wall|GO:0044444,cytoplasmic part|GO:0071944,cell periphery|GO:0044424,intracellular part|GO:0005622,intracellular|GO:0043227,membrane-bounded organelle|GO:…	0
A0A0D3DIG7	P34790	CYP18-3	Peptidyl-prolyl cis-trans isomerase	18.4	0.83	GO:0009628,response to abiotic stimulus|GO:0019220,regulation of phosphate metabolic process|GO:0080090,regulation of primary metabolic process|GO:0019222,regulation of metabolic process|GO:0007165,signal transduction|GO:0044283,small molecule biosynthetic process|GO:0009755,hormone-mediated signaling pathway|GO:0044710,single-organism metabolic process|GO:0044711,single-organism biosynthetic pro…	GO:0005737,cytoplasm|GO:0005829,cytosol|GO:0016020,membrane|GO:0044464,cell part|GO:0005623,cell|GO:0005622,intracellular|GO:0048046,apoplast|GO:0044444,cytoplasmic part|GO:0071944,cell periphery|GO:0005886,plasma membrane|GO:0044424,intracellular part|GO:0005576,extracellular region	GO:0042277,peptide binding|GO:0016853,isomerase activity|GO:0033218,amide binding|GO:0016859,cis-trans isomerase activity|GO:0003824,catalytic activity|GO:0005488,binding|GO:0003755,peptidyl-prolyl cis-trans isomerase activity
A0A0D3A1W3	Q42406	CYP18-4	Peptidyl-prolyl cis-trans isomerase	18.2	0.71	GO:0009167,purine ribonucleoside monophosphate metabolic process|GO:0007165,signal transduction|GO:0009161,ribonucleoside monophosphate metabolic process|GO:1901360,organic cyclic compound metabolic process|GO:0044712,single-organism catabolic process|GO:0051716,cellular response to stimulus|GO:0044711,single-organism biosynthetic process|GO:0018193,peptidyl-amino acid modification|GO:0009199,rib…	GO:0048046,apoplast|GO:0043229,intracellular organelle|GO:0071944,cell periphery|GO:0043227,membrane-bounded organelle|GO:0043226,organelle|GO:0005737,cytoplasm|GO:0009536,plastid|GO:0031090,organelle membrane|GO:0005773,vacuole|GO:0098805,whole membrane|GO:0016020,membrane|GO:0005774,vacuolar membrane|GO:0044437,vacuolar part|GO:0005794,Golgi apparatus|GO:0098588,bounding membrane of organelle|G…	GO:0042277,peptide binding|GO:0016853,isomerase activity|GO:0033218,amide binding|GO:0016859,cis-trans isomerase activity|GO:0003824,catalytic activity|GO:0005488,binding|GO:0003755,peptidyl-prolyl cis-trans isomerase activity
M4EAL0	P42759	ERD10	Uncharacterized protein	31	1.34	GO:0048580,regulation of post-embryonic development|GO:0009791,post-embryonic development|GO:0009269,response to desiccation|GO:0010029,regulation of seed germination|GO:0009414,response to water deprivation|GO:0009415,response to water|GO:0009651,response to salt stress|GO:0007275,multicellular organism development|GO:0044699,single-organism process|GO:0009719,response to endogenous stimulus|GO:…	GO:0005737,cytoplasm|GO:0005829,cytosol|GO:0043231,intracellular membrane-bounded organelle|GO:0005634,nucleus|GO:0016020,membrane|GO:0044464,cell part|GO:0044444,cytoplasmic part|GO:0005623,cell|GO:0005622,intracellular|GO:0055044,symplast|GO:0043229,intracellular organelle|GO:0030054,cell junction|GO:0005911,cell-cell junction|GO:0044424,intracellular part|GO:0043227,membrane-bounded organelle|…	GO:0003779,actin binding|GO:0005488,binding|GO:0005515,protein binding|GO:0008092,cytoskeletal protein binding|GO:0043168,anion binding|GO:0043169,cation binding|GO:0016151,nickel cation binding|GO:0046872,metal ion binding|GO:0072341,modified amino acid binding|GO:0046914,transition metal ion binding|GO:0005543,phospholipid binding|GO:0008289,lipid binding|GO:0050997,quaternary ammonium group bi…
A0A0D3A110	P42801	IPS1	Uncharacterized protein	56.3	2.58	GO:0044281,small molecule metabolic process|GO:0044283,small molecule biosynthetic process|GO:0044710,single-organism metabolic process|GO:0044711,single-organism biosynthetic process|GO:0044550,secondary metabolite biosynthetic process|GO:0003006,developmental process involved in reproduction|GO:0043436,oxoacid metabolic process|GO:0046486,glycerolipid metabolic process|GO:0052646,alditol phosph…	GO:0005737,cytoplasm|GO:0043231,intracellular membrane-bounded organelle|GO:0005634,nucleus|GO:0044464,cell part|GO:0005623,cell|GO:0005622,intracellular|GO:0043229,intracellular organelle|GO:0044424,intracellular part|GO:0043227,membrane-bounded organelle|GO:0043226,organelle	GO:0004512,inositol-3-phosphate synthase activity|GO:0016853,isomerase activity|GO:0003824,catalytic activity|GO:0005488,binding|GO:0005515,protein binding|GO:0016872,intramolecular lyase activity
